# Supplementary material for: Deciphering Gut Microbiota Dysbiosis and Corresponding Genetic and Metabolic Dysregulation in Psoriasis Patients Using Metagenomics Sequencing
Source: Front Cell Infect Microbiol. 2021 Apr 1;11:605825. doi: 10.3389/fcimb.2021.605825 (PMC8047475; doi:10.3389/fcimb.2021.605825)
Supplement: Supplementary file 1 [file Table_1.xlsx]

## Sheet: COG
	Control	Psoriasis	W	pvalue	p.adj	name
COG0799	18969.5	21026.2	94	0.00118679	1	Ribosomal silencing factor RsfS, regulates association of 30S and 50S subunits
COG1150	2618.29	1668.91	349	0.00227035	1	Heterodisulfide reductase, subunit C
COG1944	1884.18	404.453	349	0.00227035	1	Ribosomal protein S12 methylthiotransferase accessory factor YcaO
COG1487	6312.65	2822.47	348	0.0024818	1	Predicted nucleic acid-binding protein, contains PIN domain
COG0473	28329.6	33767	104	0.00295786	1	Isocitrate/isopropylmalate dehydrogenase
COG5164	10948.1	7288.02	346	0.00295786	1	Transcription elongation factor
COG0675	71575.1	158094	105	0.00322494	1	Transposase
COG2250	4659.77	2266.54	345	0.00322494	1	HEPN domain
COG4244	75.2155	0	285	0.00371105	1	Uncharacterized membrane protein
COG3524	138.604	50.8589	344	0.00405248	1	Capsule polysaccharide export protein KpsE/RkpR
COG3675	1373.07	3719.52	111	0.00532305	1	Predicted lipase
COG3800	67.9377	37.1907	314	0.00618714	1	Predicted transcriptional regulator
COG1691	4301.51	6711.38	113	0.00625005	1	NCAIR mutase (PurE)-related protein
COG5561	961.183	2283.44	116	0.00790511	1	Predicted metal-binding protein
COG0798	4840.93	2764.81	333	0.00853582	1	Arsenite efflux pump ArsB, ACR3 family
COG5566	1642.4	2948.21	117	0.00853582	1	Transcriptional regulator, Middle operon regulator (Mor) family
COG2315	17034	14088	332	0.00920986	1	Predicted DNA-binding protein with double-wing structural motif, MmcQ/YjbR fami
COG4960	1325.74	2531.03	118	0.00920986	1	Flp pilus assembly protein, protease CpaA
COG4252	578.176	233.845	333.5	0.00929006	1	Extracellular (periplasmic) sensor domain CHASE2 (specificity unknown)
COG2061	6654.35	11138.6	120	0.0106976	1	Uncharacterized conserved protein, contains ACT domain
COG0067	1323.21	3537.96	121	0.0115165	1	Glutamate synthase domain 1
COG4872	12.6479	449.576	124	0.0118669	1	Uncharacterized membrane protein
COG4803	49.1254	24.5686	328	0.0122192	1	Uncharacterized membrane protein
COG1399	21777.9	23692.9	123	0.0133178	1	Uncharacterized metal-binding protein YceD, DUF177 family
COG1814	962.126	698.502	327	0.0133178	1	Predicted Fe2+/Mn2+ transporter, VIT1/CCC1 family
COG1502	95986	83875.2	326	0.0143059	1	Phosphatidylserine/phosphatidylglycerophosphate/cardiolipin synthase or related enzyme
COG4927	875.462	1479.73	124	0.0143059	1	Predicted choloylglycine hydrolase
COG1641	5584.6	9234.89	125	0.0153563	1	Uncharacterized conserved protein, DUF111 family
COG3951	1288.48	410.106	325	0.0153563	1	Rod binding protein domain
COG2021	1840.91	1226.31	324	0.0164721	1	Homoserine acetyltransferase
COG0378	6893.78	9486.4	127	0.0176565	1	Ni2+-binding GTPase involved in regulation of expression and maturation of urease and hydrogenase
COG1862	17801.5	19520.6	127	0.0176565	1	Preprotein translocase subunit YajC
COG3370	37.0303	7.08941	302	0.017958	1	Uncharacterized protein
COG3256	116.751	22.7297	309	0.018826	1	Nitric oxide reductase large subunit
COG1606	3940.93	6291.69	129	0.0202445	1	ATP-utilizing enzyme, PP-loop superfamily
COG3827	1734.41	1050.46	321	0.0202445	1	Cell pole-organizing protein PopZ
COG0359	24807.1	26914	130	0.0216549	1	Ribosomal protein L9
COG3181	5160.55	6956.14	130	0.0216549	1	Tripartite-type tricarboxylate transporter, receptor component TctC
COG4959	62.5679	1550.71	131	0.0217948	1	Type IV secretory pathway, protease TraF
COG3220	39.6005	7.94186	307	0.0218655	1	Uncharacterized conserved protein, UPF0276 family
COG0089	21545.6	23244.4	131	0.0231478	1	Ribosomal protein L23
COG0196	27446.8	29518.7	131	0.0231478	1	FAD synthase
COG2009	2718.36	5305.69	131	0.0231478	1	Succinate dehydrogenase/fumarate reductase, cytochrome b subunit
COG2948	548.314	2197.25	131	0.0231478	1	Type IV secretory pathway, VirB10 components
COG5373	2075.08	1734.7	319	0.0231478	1	Uncharacterized membrane protein
COG3042	1492.86	718.958	318	0.0247267	1	Putative hemolysin
COG4178	1159.31	3821.68	132	0.0247267	1	ABC-type uncharacterized transport system, permease and ATPase components
COG3793	71.4077	378.116	133	0.0247773	1	Tellurite resistance protein
COG4871	24.8843	37.9584	143.5	0.025212	1	Metal-binding trascriptional regulator, contains putative Fe-S cluster and ArsR family DNA binding domain
COG0310	2904.27	5066.34	133	0.0263956	1	ABC-type Co2+ transport system, permease component
COG2084	5921.15	10057.9	133	0.0263956	1	3-hydroxyisobutyrate dehydrogenase or related beta-hydroxyacid dehydrogenase
COG3317	1635.23	561.457	317	0.0263956	1	Uncharacterized lipoprotein
COG5646	69.6921	22.6093	309	0.0272129	1	Uncharacterized conserved protein YdhG, YjbR/CyaY-like superfamily, DUF1801 family
COG5338	248.617	217.35	275.5	0.027371	1	Uncharacterized protein
COG0036	29376.7	32924.9	134	0.0281583	1	Pentose-5-phosphate-3-epimerase
COG0200	25775.2	27515.6	134	0.0281583	1	Ribosomal protein L15
COG1752	22695.4	19676.4	316	0.0281583	1	Predicted acylesterase/phospholipase RssA, containd patatin domain
COG2865	113888	95791.5	316	0.0281583	1	Predicted transcriptional regulator, contains HTH domain
COG3420	15247.1	10229.1	316	0.0281583	1	Nitrous oxidase accessory protein NosD, contains tandem CASH domains
COG3447	200.485	35.3324	300	0.0288075	1	Integral membrane sensor domain MASE1
COG3369	969.529	578.431	316	0.0288861	1	Uncharacterized protein, contains Zn-finger domain of CDGSH type
COG3544	359.328	1340.57	134	0.0293115	1	Uncharacterized conserved protein, DUF305 family
COG0399	48635.2	40226.5	315	0.0300187	1	dTDP-4-amino-4,6-dideoxygalactose transaminase
COG0816	22445.1	24927.1	135	0.0300187	1	RNase H-fold protein, predicted Holliday junction resolvase in Firmicutes and mycoplasms, involved in anti-termination at Rho-dependent terminators
COG1404	62565.4	54046.9	315	0.0300187	1	Serine protease, subtilisin family
COG2048	1786.27	1346.36	315	0.0300187	1	Heterodisulfide reductase, subunit B
COG2065	1509.02	2910.4	135	0.0300187	1	Pyrimidine operon attenuation protein/uracil phosphoribosyltransferase
COG2893	8223.85	13498.6	135	0.0300187	1	Phosphotransferase system, mannose/fructose-specific component IIA
COG2122	209.264	114.248	314	0.0314611	1	Uncharacterized protein, UPF0280 family, ApbE superfamily
COG0235	41601.1	49625.4	136	0.0319809	1	Ribulose-5-phosphate 4-epimerase/Fuculose-1-phosphate aldolase
COG1078	8240.84	5043.31	314	0.0319809	1	HD superfamily phosphohydrolase
COG1442	33558.3	43528.1	136	0.0319809	1	Lipopolysaccharide biosynthesis protein, LPS:glycosyltransferase
COG1746	2484.3	865.052	314	0.0319809	1	tRNA nucleotidyltransferase (CCA-adding enzyme)
COG3284	1321.3	3645.62	136	0.0319809	1	Transcriptional regulator of acetoin/glycerol metabolism
COG3450	167.343	180.204	310	0.0331742	1	Predicted enzyme of the cupin superfamily
COG5206	1594.03	194.379	313.5	0.0339018	1	Glycosylphosphatidylinositol transamidase (GPIT), subunit GPI8
COG0351	26993.4	31089.4	137	0.0340491	1	Hydroxymethylpyrimidine/phosphomethylpyrimidine kinase
COG5473	377.592	338.564	313	0.035133	1	Uncharacterized membrane protein
COG1852	550.858	1354.21	137.5	0.0361903	1	Uncharacterized protein
COG0191	37847.1	45454.7	138	0.0362275	1	Fructose/tagatose bisphosphate aldolase
COG0522	27347.6	28837.9	138	0.0362275	1	Ribosomal protein S4 or related protein
COG0779	21546.4	23079	138	0.0362275	1	Ribosome maturation factor RimP
COG1470	24758.9	20201.2	312	0.0362275	1	Uncharacterized membrane protein
COG2102	1323.81	615.196	312	0.0362275	1	Diphthamide synthase (EF-2-diphthine--ammonia ligase)
COG3124	1005.94	556.201	312	0.0362275	1	Acyl carrier protein phosphodiesterase
COG0162	30869	32000.2	139	0.0385205	1	Tyrosyl-tRNA synthetase
COG0165	30144.7	33278.8	139	0.0385205	1	Argininosuccinate lyase
COG0325	23223.3	24645.4	139	0.0385205	1	Uncharacterized pyridoxal phosphate-containing protein, affects Ilv metabolism, UPF0001 family
COG0478	1511.95	875.947	311	0.0385205	1	RIO-like serine/threonine protein kinase fused to N-terminal HTH domain
COG0749	40996.5	46929.3	139	0.0385205	1	DNA polymerase I - 3'-5' exonuclease and polymerase domains
COG1069	3573.95	1923.64	311	0.0385205	1	Ribulose kinase
COG1204	6043.99	3806.12	311	0.0385205	1	Replicative superfamily II helicase
COG1438	20924.1	22589.1	139	0.0385205	1	Arginine repressor
COG1804	4706.34	6957.14	139	0.0385205	1	Crotonobetainyl-CoA:carnitine CoA-transferase CaiB and related acyl-CoA transferases
COG3294	1240.15	872.58	311	0.0385205	1	Metal-dependent phosphatase/phosphodiesterase, HD supefamily
COG0112	28590.4	34427.4	140	0.0409322	1	Glycine/serine hydroxymethyltransferase
COG1589	27087.2	29049.6	140	0.0409322	1	Cell division septal protein FtsQ
COG1968	29451.9	31156.2	140	0.0409322	1	Undecaprenyl pyrophosphate phosphatase UppP
COG3980	2534.41	1892.56	310	0.0409322	1	Spore coat polysaccharide biosynthesis protein SpsG, predicted glycosyltransferase
COG5602	2179.45	3971.86	140	0.0409322	1	Histone deacetylase complex, regulatory component SIN3
COG1899	105.661	61.8652	296.5	0.041593	1	Deoxyhypusine synthase
COG1933	457.218	138.365	310	0.0418721	1	Archaeal DNA polymerase II, large subunit
COG3702	130.788	463.692	140.5	0.0419955	1	Type IV secretory pathway, VirB3 components
COG0022	433.265	247.963	309	0.0434674	1	Pyruvate/2-oxoglutarate/acetoin dehydrogenase complex, dehydrogenase (E1) component
COG0375	4101.85	6473.53	141	0.0434674	1	Zn finger protein HypA/HybF (possibly regulating hydrogenase expression)
COG1718	1154.91	712.278	309	0.0434674	1	Serine/threonine-protein kinase RIO1
COG3945	489.189	1591.54	141	0.0434674	1	Hemerythrin-like domain
COG4555	1298.88	720.075	309	0.0434674	1	ABC-type Na+ transport system, ATPase component NatA
COG2143	91.99	48.7848	305	0.045077	1	Thioredoxin-related protein
COG0195	28445.6	30151.3	142	0.0461304	1	Transcription antitermination factor NusA, contains S1 and KH domains
COG0227	10706.7	11889.1	142	0.0461304	1	Ribosomal protein L28
COG0424	23578.9	24692.6	142	0.0461304	1	Predicted house-cleaning NTP pyrophosphatase, Maf/HAM1 superfamily
COG0858	21809.4	23132.3	142	0.0461304	1	Ribosome-binding factor A
COG1811	5459.13	10014	142	0.0461304	1	Uncharacterized membrane protein YqgA, affects biofilm formation
COG2076	7971.2	13751.4	142	0.0461304	1	Multidrug transporter EmrE and related cation transporters
COG2091	19849.1	18079.9	308	0.0461304	1	Phosphopantetheinyl transferase
COG3616	1242.1	1090.28	308	0.0461304	1	D-serine deaminase, pyridoxal phosphate-dependent
COG3829	10111.4	17317.7	142	0.0461304	1	Transcriptional regulator containing PAS, AAA-type ATPase, and DNA-binding Fis domains
COG4683	2708.65	1936.85	308	0.0461304	1	Uncharacterized protein
COG5026	1564.94	4153.07	142	0.0461304	1	Hexokinase
COG5620	5813.38	4440.09	308	0.0461304	1	Uncharacterized protein
COG1805	219.265	41.3871	304.5	0.0464445	1	Na+-transporting NADH:ubiquinone oxidoreductase, subunit NqrB
COG1782	33.1435	0	255	0.0467134	1	Predicted metal-dependent RNase, contains metallo-beta-lactamase and KH domains
COG2930	63.3076	0	255	0.0467134	1	Lipid-binding SYLF domain
COG4455	42.4825	0	255	0.0467134	1	Protein of avirulence locus involved in temperature-dependent protein secretion
COG4817	19.0613	0	255	0.0467134	1	DNA-binding ferritin-like protein (Dps family)
COG5180	5.13007	0	255	0.0467134	1	PAB1-binding protein PBP1, interacts with poly(A)-binding protein
COG3656	429.54	363.775	308	0.0469201	1	Predicted periplasmic protein
COG0088	28885.5	30593.4	143	0.0489258	1	Ribosomal protein L4
COG0197	25931.4	27041.7	143	0.0489258	1	Ribosomal protein L16/L10AE
COG1721	25042	23550.3	307	0.0489258	1	Uncharacterized conserved protein, DUF58 family, contains vWF domain
COG2377	1895.02	1322.04	307	0.0489258	1	1,6-Anhydro-N-acetylmuramate kinase
COG3828	2689.47	2128.18	307	0.0489258	1	Type 1 glutamine amidotransferase (GATase1)-like domain
COG4956	1108.73	2436.48	143	0.0489258	1	Uncharacterized conserved protein YacL, contains PIN and TRAM domains
COG3058	518.57	442.962	255	0.481892	1	Formate dehydrogenase maturation protein FdhE
COG3378	45247.9	48865.2	195	0.481892	1	Phage- or plasmid-associated DNA primase
COG3458	16387.6	15314.1	255	0.481892	1	Cephalosporin-C deacetylase or related acetyl esterase
COG3520	2483.14	4263.63	195	0.481892	1	Predicted component of the type VI protein secretion system
COG3600	16485.7	19879	195	0.481892	1	Uncharacterized phage-associated protein
COG3727	16455.1	14544.3	255	0.481892	1	G:T-mismatch repair DNA endonuclease, very short patch repair protein
COG3773	11905.7	11094.8	255	0.481892	1	Cell wall hydrolase CwlJ, involved in spore germination
COG3862	5768.49	6729.08	195	0.481892	1	Uncharacterized protein with two CxxC motifs
COG4289	10227.7	13896.1	195	0.481892	1	Uncharacterized protein
COG4732	6957.99	7895.94	195	0.481892	1	Predicted membrane protein
COG3588	581.316	507.572	254.5	0.485014	1	Fructose-bisphosphate aldolase class 1
COG5322	161.206	325.212	196	0.488462	1	Predicted amino acid dehydrogenase
COG5518	58.5497	214.645	199.5	0.489702	1	Bacteriophage capsid portal protein
COG1591	48.0528	70.8653	249	0.490459	1	Holliday junction resolvase, archaeal type
COG0170	39.6573	72.3455	245.5	0.49068	1	Dolichol kinase
COG4569	110.036	239.345	196	0.490869	1	Acetaldehyde dehydrogenase (acetylating)
COG3073	186.739	183.719	254	0.491386	1	Negative regulator of sigma E activity
COG3551	192.574	176.663	254	0.49253	1	Uncharacterized protein
COG3626	451.418	520.108	196	0.49253	1	Alpha-D-ribose 1-methylphosphonate 5-triphosphate synthase subunit PhnI
COG1735	897.326	1199.56	196	0.492573	1	Predicted metal-dependent hydrolase, phosphotriesterase family
COG4922	338.689	494.606	196	0.492573	1	Predicted SnoaL-like aldol condensation-catalyzing enzyme
COG4672	89.9313	261.661	197	0.493771	1	Phage-related protein
COG0119	52547.2	51035.4	196	0.496925	1	Isopropylmalate/homocitrate/citramalate synthases
COG0143	39534.3	40572.1	196	0.496925	1	Methionyl-tRNA synthetase
COG0221	4025.01	3658.57	254	0.496925	1	Inorganic pyrophosphatase
COG0226	34899.2	35563.4	196	0.496925	1	ABC-type phosphate transport system, periplasmic component
COG0272	36245.8	34521.7	254	0.496925	1	NAD-dependent DNA ligase
COG0366	150125	145165	254	0.496925	1	Glycosidase
COG0383	16154.6	14512.7	254	0.496925	1	Alpha-mannosidase
COG0603	17148.2	18610.5	196	0.496925	1	7-cyano-7-deazaguanine synthase (queuosine biosynthesis)
COG0613	19538.4	22240.1	196	0.496925	1	Predicted metal-dependent phosphoesterase TrpH, contains PHP domain
COG0706	31367.4	31949	196	0.496925	1	Membrane protein insertase Oxa1/YidC/SpoIIIJ, required for the localization of integral membrane proteins
COG0716	59997.5	62810.6	196	0.496925	1	Flavodoxin
COG0745	344230	332525	254	0.496925	1	DNA-binding response regulator, OmpR family, contains REC and winged-helix (wHTH) domain
COG1115	64013	66731.5	196	0.496925	1	Na+/alanine symporter
COG1124	956.338	1114.98	196	0.496925	1	ABC-type dipeptide/oligopeptide/nickel transport system, ATPase component
COG1189	11056.4	12349	196	0.496925	1	Predicted rRNA methylase YqxC, contains S4 and FtsJ domains
COG1197	41894.7	43430.2	196	0.496925	1	Transcription-repair coupling factor (superfamily II helicase)
COG1226	7083.34	9388.05	196	0.496925	1	Voltage-gated potassium channel Kch
COG1237	5445.61	4875.1	254	0.496925	1	Metal-dependent hydrolase, beta-lactamase superfamily II
COG1278	16350.5	17868.6	196	0.496925	1	Cold shock protein, CspA family
COG1323	12877.5	14100.6	196	0.496925	1	Predicted nucleotidyltransferase
COG1335	16742.7	18447.1	196	0.496925	1	Nicotinamidase-related amidase
COG1372	2452.56	3085.04	254	0.496925	1	Intein/homing endonuclease
COG1396	245405	243859	254	0.496925	1	Transcriptional regulator, contains XRE-family HTH domain
COG1463	16884.7	18392.4	196	0.496925	1	ABC-type transporter Mla maintaining outer membrane lipid asymmetry, periplasmic component MlaD
COG1780	1036.97	1007.68	196	0.496925	1	Protein involved in ribonucleotide reduction
COG1915	458.21	382.129	254	0.496925	1	Uncharacterized conserved protein, contains Saccharopine dehydrogenase N-terminal (SDHN) domain
COG1934	3346.8	4781.33	196	0.496925	1	Lipopolysaccharide export system protein LptA
COG1974	34176.1	35472.6	196	0.496925	1	SOS-response transcriptional repressor LexA (RecA-mediated autopeptidase)
COG2011	9212.13	10656.6	196	0.496925	1	ABC-type methionine transport system, permease component
COG2059	63265.2	59729	254	0.496925	1	Chromate transport protein ChrA
COG2073	9388.02	10588.3	196	0.496925	1	Cobalamin biosynthesis protein CbiG
COG2132	1830.8	2230.36	196	0.496925	1	Multicopper oxidase with three cupredoxin domains (includes cell division protein FtsP and spore coat protein CotA)
COG2155	4196.82	4145.91	254	0.496925	1	Uncharacterized membrane protein YuzA, DUF378 family
COG2199	42428.3	41546.2	254	0.496925	1	GGDEF domain, diguanylate cyclase (c-di-GMP synthetase) or its enzymatically inactive variants
COG2604	3175.64	2142.41	254	0.496925	1	Uncharacterized conserved protein
COG2816	19883.1	19732.4	254	0.496925	1	NADH pyrophosphatase NudC, Nudix superfamily
COG2962	1398.1	2016.06	196	0.496925	1	Uncharacterized membrane protein RarD, contains two EamA domains
COG3086	10056.4	10717.1	196	0.496925	1	Positive regulator of sigma E activity
COG3146	6060.24	5919.93	254	0.496925	1	Predicted N-acyltransferase
COG3188	11376.1	10558.7	196	0.496925	1	Outer membrane usher protein FimD/PapC
COG3457	840.383	747.413	254	0.496925	1	Predicted amino acid racemase
COG3487	289.883	297.325	254	0.496925	1	Uncharacterized iron-regulated protein
COG3598	30238	30045.6	254	0.496925	1	RecA-family ATPase
COG3695	13647.5	12749.8	254	0.496925	1	Alkylated DNA nucleotide flippase Atl1, participates in nucleotide excision repair, Ada-like DNA-binding domain
COG3883	17173.4	15989.2	254	0.496925	1	Uncharacterized N-terminal domain of peptidoglycan hydrolase CwlO
COG3903	6444.37	6570.46	254	0.496925	1	Predicted ATPase
COG4191	39988.5	36982.5	254	0.496925	1	Signal transduction histidine kinase regulating C4-dicarboxylate transport system
COG4604	1095.43	1165.28	196	0.496925	1	ABC-type enterochelin transport system, ATPase component
COG4925	4538.88	5309.86	196	0.496925	1	Uncharacterized protein
COG5579	3454.27	3834.27	196	0.496925	1	Uncharacterized protein, DUF1810 family
COG4699	93.4276	101.031	197	0.498108	1	Uncharacterized protein
COG0225	917.842	860.2	253.5	0.500195	1	Peptide methionine sulfoxide reductase MsrA
COG4521	658.586	413.611	253.5	0.500195	1	ABC-type taurine transport system, periplasmic component
COG3330	330.104	194.298	252.5	0.501659	1	Uncharacterized conserved protein
COG3905	150.68	273.855	197	0.502726	1	Predicted transcriptional regulator
COG4089	120.476	212.311	253	0.503847	1	Uncharacterized membrane protein
COG2045	176.638	123.795	253	0.504789	1	Phosphosulfolactate phosphohydrolase or related enzyme
COG3403	199.176	123.809	197	0.504789	1	Uncharacterized protein YcgG, contains conserved FPC and CPF motifs
COG5475	126.605	107.915	200	0.505326	1	Uncharacterized conserved protein YodC, DUF2158 family
COG4300	105.683	62.7126	252.5	0.505953	1	Cadmium resistance protein CadD, predicted permease
COG2175	379.818	227.447	253	0.506207	1	Taurine dioxygenase, alpha-ketoglutarate-dependent
COG4388	372.959	289.022	253	0.506715	1	Mu-like prophage I protein
COG4150	236.366	298.111	197	0.507613	1	ABC-type sulfate transport system, periplasmic component
COG2937	426.006	449.248	253	0.507837	1	Glycerol-3-phosphate O-acyltransferase
COG3375	0	6.68295	217.5	0.509275	1	Predicted acetyltransferase, GNAT superfamily
COG4093	0	19.6356	217.5	0.509275	1	Uncharacterized protein
COG4119	0	2.02173	217.5	0.509275	1	Predicted NTP pyrophosphohydrolase, NUDIX family
COG4317	0	4.81911	217.5	0.509275	1	Xanthosine utilization system component, XapX domain
COG4337	0	48.1595	217.5	0.509275	1	Uncharacterized protein
COG5442	0	31.8978	217.5	0.509275	1	Flagellar biosynthesis regulator FlaF
COG5443	0	19.6869	217.5	0.509275	1	Flagellar biosynthesis regulator FlbT
COG0005	22126.1	22256.8	197	0.512199	1	Purine nucleoside phosphorylase
COG0060	39506.1	38613	253	0.512199	1	Isoleucyl-tRNA synthetase
COG0074	3561.17	5182.9	197	0.512199	1	Succinyl-CoA synthetase, alpha subunit
COG0101	35617.2	36345	197	0.512199	1	tRNA U38,U39,U40 pseudouridine synthase TruA
COG0150	26386.5	26841.7	197	0.512199	1	Phosphoribosylaminoimidazole (AIR) synthetase
COG0239	13351.6	13785.5	253	0.512199	1	Fluoride ion exporter CrcB/FEX, affects chromosome condensation
COG0381	26872.1	25175.2	253	0.512199	1	UDP-N-acetylglucosamine 2-epimerase
COG0440	24527.4	25476.4	197	0.512199	1	Acetolactate synthase, small subunit
COG0448	35724.5	38574.3	197	0.512199	1	ADP-glucose pyrophosphorylase
COG0456	172079	174697	197	0.512199	1	Ribosomal protein S18 acetylase RimI and related acetyltransferases
COG0566	76973.2	78453.2	197	0.512199	1	tRNA G18 (ribose-2'-O)-methylase SpoU
COG0642	27226.4	25847.9	253	0.512199	1	Signal transduction histidine kinase
COG0670	11735.4	13249.6	197	0.512199	1	Integral membrane protein, interacts with FtsH
COG0715	23173.4	25536.5	197	0.512199	1	ABC-type nitrate/sulfonate/bicarbonate transport system, periplasmic component
COG0742	44967.9	47192.5	197	0.512199	1	16S rRNA G966 N2-methylase RsmD
COG0756	33994.1	29942.2	197	0.512199	1	dUTPase
COG0760	68382.1	65499.3	253	0.512199	1	Parvulin-like peptidyl-prolyl isomerase
COG0863	26227.1	24584.5	253	0.512199	1	DNA modification methylase
COG1116	16487.6	17047.5	197	0.512199	1	ABC-type nitrate/sulfonate/bicarbonate transport system, ATPase component
COG1149	7432.52	6906.02	253	0.512199	1	MinD superfamily P-loop ATPase, contains an inserted ferredoxin domain
COG1254	6062.8	6483.5	197	0.512199	1	Acylphosphatase
COG1271	14068.8	15021.4	197	0.512199	1	Cytochrome bd-type quinol oxidase, subunit 1
COG1561	24149.4	24714.4	197	0.512199	1	Uncharacterized conserved protein YicC, UPF0701 family
COG1683	4386.09	3996.41	253	0.512199	1	Uncharacterized conserved protein YbbK, DUF523 family
COG1687	5184.28	5951.33	197	0.512199	1	Branched-chain amino acid transport protein AzlD
COG1704	17208.4	16345.3	253	0.512199	1	Uncharacterized conserved protein
COG2229	979.689	788.931	253	0.512199	1	Signal recognition particle receptor subunit beta, a GTPase
COG2823	807.201	1199.38	197	0.512199	1	Osmotically-inducible protein OsmY, contains BON domain
COG2832	8808.2	10056	197	0.512199	1	Uncharacterized membrane protein YbaN, DUF454 family
COG2966	13445.9	12438.3	253	0.512199	1	Uncharacterized membrane protein YjjP, DUF1212 family
COG2989	6223.44	6447.28	197	0.512199	1	Murein L,D-transpeptidase YcbB/YkuD
COG3133	561.368	542.441	253	0.512199	1	Outer membrane lipoprotein SlyB
COG3206	74170.3	74912.6	197	0.512199	1	Uncharacterized protein involved in exopolysaccharide biosynthesis
COG3408	94219.7	86003.8	253	0.512199	1	Glycogen debranching enzyme (alpha-1,6-glucosidase)
COG3443	1041.21	920.104	253	0.512199	1	Periplasmic Zn/Cd-binding protein ZinT
COG3497	2414.58	2289.86	253	0.512199	1	Phage tail sheath protein FI
COG3659	2339.86	1226.66	253	0.512199	1	Carbohydrate-selective porin OprB
COG3857	18691.9	20964.2	197	0.512199	1	ATP-dependent helicase/DNAse subunit B
COG4193	8532.44	7817.3	253	0.512199	1	Beta- N-acetylglucosaminidase
COG4887	9974.38	11673.4	197	0.512199	1	Uncharacterized metal-binding protein conserved in archaea
COG5001	12592.8	11970.4	253	0.512199	1	Predicted signal transduction protein containing a membrane domain, an EAL and a GGDEF domain
COG5096	695.68	617.956	253	0.512199	1	Vesicle coat complex, various subunits
COG5293	1381.61	1631.16	253	0.512199	1	Uncharacterized protein YydD, contains DUF2326 domain
COG5427	1576.09	1392.28	253	0.512199	1	Uncharacterized membrane protein
COG4309	21.4643	5.81094	244.5	0.512619	1	Uncharacterized conserved protein, DUF2249 family
COG4970	1744.75	1374.19	252.5	0.515624	1	Tfp pilus assembly protein FimT
COG2085	847.515	697.398	252	0.520406	1	Predicted dinucleotide-binding enzyme
COG1764	163.283	203.579	198	0.521794	1	Organic hydroperoxide reductase OsmC/OhrA
COG4239	226.072	251.471	252	0.522291	1	ABC-type microcin C transport system, permease component YejE
COG5319	254.226	179.694	252	0.522676	1	Uncharacterized protein
COG3297	193.208	276.399	198	0.522965	1	Type II secretory pathway, component PulL
COG4357	173.274	91.9909	198	0.522965	1	Uncharacterized protein, contains Zn-finger domain of CHY type
COG4313	22.2392	20.232	251	0.525719	1	Uncharacterized conserved protein
COG1517	1005.33	53.5162	204	0.525979	1	CRISPR/Cas system-associated protein Csx1, contains CARF domain
COG0011	847.521	1558.55	198	0.527708	1	Uncharacterized conserved protein YqgV, UPF0045/DUF77 family
COG0122	9609.16	9279.93	252	0.527708	1	3-methyladenine DNA glycosylase/8-oxoguanine DNA glycosylase
COG0183	19910.8	19062.1	252	0.527708	1	Acetyl-CoA acetyltransferase
COG0293	503.134	476.5	252	0.527708	1	23S rRNA U2552 (ribose-2'-O)-methylase RlmE/FtsJ
COG0385	32055.5	34267.6	198	0.527708	1	Predicted Na+-dependent transporter
COG0410	9466.42	10395	198	0.527708	1	ABC-type branched-chain amino acid transport system, ATPase component
COG0422	23228.1	24549.1	198	0.527708	1	Thiamine biosynthesis protein ThiC
COG0465	60064.5	58997.5	252	0.527708	1	ATP-dependent Zn proteases
COG0559	10694.6	11400.2	198	0.527708	1	Branched-chain amino acid ABC-type transport system, permease component
COG0589	36101.5	40391.3	198	0.527708	1	Nucleotide-binding universal stress protein, UspA family
COG0596	15501.7	14467.4	252	0.527708	1	Pimeloyl-ACP methyl ester carboxylesterase
COG0602	38968.6	40135.7	198	0.527708	1	Organic radical activating enzyme
COG0655	41937.2	45616	198	0.527708	1	Multimeric flavodoxin WrbA
COG0656	24178.6	23079.3	252	0.527708	1	Aldo/keto reductase, related to diketogulonate reductase
COG0686	13366	12624.1	252	0.527708	1	Alanine dehydrogenase
COG0739	74481.3	77801.7	198	0.527708	1	Murein DD-endopeptidase MepM and murein hydrolase activator NlpD, contain LysM domain
COG0828	14001.4	14293.1	198	0.527708	1	Ribosomal protein S21
COG1035	2519.83	2095.14	252	0.527708	1	Coenzyme F420-reducing hydrogenase, beta subunit
COG1085	2081.67	4013.44	198	0.527708	1	Galactose-1-phosphate uridylyltransferase
COG1253	70106.7	72555.7	198	0.527708	1	Hemolysin or related protein, contains CBS domains
COG1306	4123.53	3793.87	252	0.527708	1	Uncharacterized protein
COG1529	14809.3	15633.1	198	0.527708	1	CO or xanthine dehydrogenase, Mo-binding subunit
COG1539	15815.6	16586.8	198	0.527708	1	Dihydroneopterin aldolase
COG1546	21505	22698.3	198	0.527708	1	Nicotinamide mononucleotide (NMN) deamidase PncC
COG1573	18107.3	19608.5	198	0.527708	1	Uracil-DNA glycosylase
COG1654	13806	14989.5	198	0.527708	1	Biotin operon repressor
COG1669	30192.3	28254.7	252	0.527708	1	Predicted nucleotidyltransferase
COG1678	5296.17	4883.05	252	0.527708	1	Putative transcriptional regulator, AlgH/UPF0301 family
COG1873	5784.41	5727.91	252	0.527708	1	Sporulation protein YlmC, PRC-barrel domain family
COG1884	10267.4	11754.4	198	0.527708	1	Methylmalonyl-CoA mutase, N-terminal domain/subunit
COG1896	18609.6	17897.3	252	0.527708	1	5'-deoxynucleotidase YfbR and related HD superfamily hydrolases
COG2317	2973.61	2752.28	252	0.527708	1	Zn-dependent carboxypeptidase, M32 family
COG2423	3125.73	2939.84	252	0.527708	1	Ornithine cyclodeaminase/archaeal alanine dehydrogenase, mu-crystallin family
COG2508	19634.1	19883.5	198	0.527708	1	DNA-binding transcriptional regulator, PucR family
COG2951	811.694	1269.79	198	0.527708	1	Membrane-bound lytic murein transglycosylase B
COG3052	1718.67	1895.14	198	0.527708	1	Citrate lyase, gamma subunit
COG3088	11246.7	9981.07	252	0.527708	1	Cytochrome c-type biogenesis protein CcmH/NrfF
COG3274	31311.8	29049.6	252	0.527708	1	Surface polysaccharide O-acyltransferase, integral membrane enzyme
COG3275	15749.8	17853.6	198	0.527708	1	Sensor histidine kinase, LytS/YehU family
COG3319	1870.8	2033.05	252	0.527708	1	Thioesterase domain of type I polyketide synthase or non-ribosomal peptide synthetase
COG3567	1026.02	1087.58	252	0.527708	1	Uncharacterized protein
COG3645	27529.3	23985.8	252	0.527708	1	Phage antirepressor protein YoqD, KilAC domain
COG3886	18709.1	18771.9	252	0.527708	1	HKD family nuclease
COG4208	5234.94	4968.36	252	0.527708	1	ABC-type sulfate transport system, permease component
COG4268	8952.51	10399.2	198	0.527708	1	5-methylcytosine-specific restriction endonuclease McrBC, regulatory subunit McrC
COG4509	22290	21734.3	252	0.527708	1	Uncharacterized protein
COG4570	2206.07	3161.98	198	0.527708	1	Holliday junction resolvase RusA (prophage-encoded endonuclease)
COG4696	715.628	668.709	252	0.527708	1	Predicted phosphohydrolase, Cof family, HAD superfamily
COG4734	37134.4	34379.2	252	0.527708	1	Antirestriction protein
COG4752	605.263	717.739	252	0.527708	1	Uncharacterized protein
COG4773	39395	48882.8	198	0.527708	1	Outer membrane receptor for ferric coprogen and ferric-rhodotorulic acid
COG4796	23071.8	21412.3	252	0.527708	1	Type II secretory pathway, component HofQ
COG5297	21875.8	20407.1	252	0.527708	1	Cellulase/cellobiase CelA1
COG1462	650.103	932.403	198.5	0.530837	1	Curli biogenesis system outer membrane secretion channel CsgG
COG0633	468.111	403.904	251.5	0.531297	1	Ferredoxin
COG2251	331.901	268.554	251.5	0.531297	1	Predicted nuclease, RecB family
COG2998	251.237	318.156	198.5	0.531297	1	ABC-type tungstate transport system, permease component
COG3431	33.7643	139.504	245	0.533608	1	Uncharacterized membrane protein, DUF373 family
COG3647	68.2588	188.655	199	0.534294	1	Uncharacterized membrane protein YjdF
COG3535	1032.29	396.601	251	0.538486	1	Uncharacterized conserved protein, DUF917 family
COG4779	186.079	204.312	199	0.538486	1	ABC-type enterobactin transport system, permease component
COG3684	165.814	230.628	199	0.538768	1	Tagatose-1,6-bisphosphate aldolase
COG5483	784.5	1197.12	199	0.538969	1	Uncharacterized conserved protein, DUF488 family
COG4321	5.77675	58.7314	238	0.542122	1	Predicted DNA-binding protein, contains Ribbon-helix-helix (RHH) domain
COG5389	17.639	78.2956	238	0.542122	1	Uncharacterized protein
COG5468	11.6522	76.5896	238	0.542122	1	Predicted secreted (periplasmic) protein
COG0649	75.0158	39.2513	249	0.543333	1	NADH:ubiquinone oxidoreductase 49 kD subunit (chain D)
COG0135	19336.9	21070.4	199	0.543448	1	Phosphoribosylanthranilate isomerase
COG0232	29611.9	29179.8	251	0.543448	1	dGTP triphosphohydrolase
COG0263	26645	27792.4	199	0.543448	1	Glutamate 5-kinase
COG0336	22434.9	22688.9	199	0.543448	1	tRNA G37 N-methylase TrmD
COG0393	10523.4	9796.11	251	0.543448	1	Uncharacterized conserved protein YbjQ, UPF0145 family
COG0436	150651	156240	199	0.543448	1	Aspartate/methionine/tyrosine aminotransferase
COG0606	32601.9	33067.8	199	0.543448	1	Predicted ATPase with chaperone activity
COG0672	1166.32	1526.25	199	0.543448	1	High-affinity Fe2+/Pb2+ permease
COG1141	1785.45	2109.23	199	0.543448	1	Ferredoxin
COG1175	88029.3	84876.9	251	0.543448	1	ABC-type sugar transport system, permease component
COG1213	11086.8	9519.59	251	0.543448	1	Choline kinase
COG1294	14530.9	15202.9	199	0.543448	1	Cytochrome bd-type quinol oxidase, subunit 2
COG1307	44826.6	42721.6	251	0.543448	1	Fatty acid-binding protein DegV (function unknown)
COG1435	92760.7	91591.5	251	0.543448	1	Thymidine kinase
COG1475	126384	134156	199	0.543448	1	Chromosome segregation protein Spo0J, contains ParB-like nuclease domain
COG1629	344847	321504	251	0.543448	1	Outer membrane receptor proteins, mostly Fe transport
COG1690	6722.71	5784.7	251	0.543448	1	RNA-splicing ligase RtcB, repairs tRNA damage
COG1708	17016.2	16250.5	251	0.543448	1	Predicted nucleotidyltransferase
COG1744	22312.3	21063.1	251	0.543448	1	Basic membrane lipoprotein Med, periplasmic binding protein (PBP1-ABC) superfamily
COG1785	14643.6	17594.7	199	0.543448	1	Alkaline phosphatase
COG1853	58895.6	57226.4	251	0.543448	1	NADH-FMN oxidoreductase RutF, flavin reductase (DIM6/NTAB) family
COG1905	6839.8	8123.71	199	0.543448	1	NADH:ubiquinone oxidoreductase 24 kD subunit (chain E)
COG1910	758.988	635.166	251	0.543448	1	Periplasmic molybdate-binding protein/domain
COG1925	32446.8	35434	199	0.543448	1	Phosphotransferase system, HPr and related phosphotransfer proteins
COG1953	690.484	735.748	199	0.543448	1	Cytosine/uracil/thiamine/allantoin permease
COG2119	2551.47	3756.16	199	0.543448	1	Putative Ca2+/H+ antiporter, TMEM165/GDT1 family
COG2344	18912.8	20344.2	199	0.543448	1	NADH/NAD ratio-sensing transcriptional regulator Rex
COG2890	30255.5	30987.5	199	0.543448	1	Methylase of polypeptide chain release factors
COG3183	3795.93	3289.44	251	0.543448	1	Predicted restriction endonuclease, HNH family
COG3223	433.478	324.257	251	0.543448	1	Phosphate starvation-inducible membrane PsiE (function unknown)
COG3293	8939.26	15550.9	251	0.543448	1	Transposase
COG3411	8293.82	7765.88	251	0.543448	1	(2Fe-2S) ferredoxin
COG3534	65038.7	61383.4	251	0.543448	1	Alpha-L-arabinofuranosidase
COG3681	23101.8	24138.5	199	0.543448	1	L-cysteine desulfidase
COG3804	1969.43	1201.56	251	0.543448	1	Uncharacterized protein
COG4299	17522.9	16713.5	251	0.543448	1	Predicted acyltransferase
COG4447	11088.6	11370	251	0.543448	1	Uncharacterized protein related to plant photosystem II stability/assembly factor
COG4623	15060.9	13536	251	0.543448	1	Membrane-bound lytic murein transglycosylase MltF
COG4828	3683.45	3236.31	251	0.543448	1	Uncharacterized membrane protein
COG4870	13060.9	12010.7	251	0.543448	1	Cysteine protease, C1A family
COG4905	24106.3	23411.1	251	0.543448	1	Uncharacterized membrane protein
COG4962	14568.4	16001.7	199	0.543448	1	Pilus assembly protein, ATPase of CpaF family
COG4969	2235.38	2495.93	199	0.543448	1	Tfp pilus assembly protein, major pilin PilA
COG5018	4952.45	5605.43	199	0.543448	1	Inhibitor of the KinA pathway to sporulation, predicted exonuclease
COG5495	18013.1	18776	199	0.543448	1	Predicted oxidoreductase, contains short-chain dehydrogenase (SDR) and DUF2520 domains
COG5512	16559.5	18355.3	199	0.543448	1	Predicted nucleic acid-binding protein, contains Zn-ribbon domain (includes truncated derivatives)
COG5551	1495	1972.09	199	0.543448	1	CRISPR/Cas system endoribonuclease Cas6, RAMP superfamily
COG3978	165.235	151.792	249.5	0.545205	1	Acetolactate synthase small subunit, contains ACT domain
COG1977	364.927	353.231	250.5	0.547208	1	Molybdopterin converting factor, small subunit
COG4471	101.346	76.3675	201.5	0.547714	1	Uncharacterized protein YlbG, UPF0298 family
COG4117	55.0275	118.694	200	0.549216	1	Thiosulfate reductase cytochrome b subunit
COG3923	172.684	192.287	250	0.550445	1	Primosomal replication protein N''
COG2108	168.793	268.053	200	0.551491	1	Uncharacterized conserved protein related to pyruvate formate-lyase activating enzyme
COG2967	184.323	223.729	250	0.55237	1	Uncharacterized protein affecting Mg2+/Co2+ transport
COG5445	54.5714	144.362	200	0.55237	1	Uncharacterized conserved protein YfaQ, DUF2300 domain
COG3097	126.419	129.662	249	0.553611	1	Uncharacterized protein YqfB, UPF0267 family
COG5619	280.818	531.956	200	0.554533	1	Uncharacterized protein
COG0380	144.232	162.426	250	0.555003	1	Trehalose-6-phosphate synthase
COG3508	50.9743	53.5315	200	0.555003	1	Homogentisate 1,2-dioxygenase
COG4681	429.091	296.712	250	0.555003	1	Uncharacterized conserved protein YaeQ, suppresses RfaH defect
COG2886	1585.39	1518.31	250	0.555251	1	Predicted antitoxin, contains HTH domain
COG3368	106.16	229.266	201	0.556307	1	Predicted permease
COG5553	64.5739	12.2484	245	0.557462	1	Predicted metal-dependent enzyme of the double-stranded beta helix superfamily
COG3484	41.2433	21.6818	207.5	0.557981	1	Predicted proteasome-type protease
COG3528	21.8079	35.8613	242.5	0.557981	1	Uncharacterized protein
COG0033	1085.51	1983.34	200	0.559412	1	Phosphoglucomutase
COG0180	29117.8	29899.6	200	0.559412	1	Tryptophanyl-tRNA synthetase
COG0301	11537	11223.3	250	0.559412	1	Adenylyl- and sulfurtransferase ThiI, participates in tRNA 4-thiouridine and thiamine biosynthesis
COG0356	31169.1	32559	200	0.559412	1	FoF1-type ATP synthase, membrane subunit a
COG0379	24933.1	26160.7	200	0.559412	1	Quinolinate synthase
COG0428	21669.6	19476.1	250	0.559412	1	Zinc transporter ZupT
COG0455	7904	7595.57	250	0.559412	1	MinD-like ATPase involved in chromosome partitioning or flagellar assembly
COG0542	91031.4	92842.3	200	0.559412	1	ATP-dependent Clp protease ATP-binding subunit ClpA
COG0687	20892.8	20818.5	200	0.559412	1	Spermidine/putrescine-binding periplasmic protein
COG0804	2148.08	1008.56	250	0.559412	1	Urease alpha subunit
COG1003	11654.7	13227.1	200	0.559412	1	Glycine cleavage system protein P (pyridoxal-binding), C-terminal domain
COG1045	40045.6	38362.6	250	0.559412	1	Serine acetyltransferase
COG1137	15953.1	16953.2	200	0.559412	1	ABC-type lipopolysaccharide export system, ATPase component
COG1181	32068.1	32864.3	200	0.559412	1	D-alanine-D-alanine ligase and related ATP-grasp enzymes
COG1281	12168.1	13034.4	200	0.559412	1	Redox-regulated molecular chaperone, HSP33 family
COG1296	17206.1	18738.6	200	0.559412	1	Predicted branched-chain amino acid permease (azaleucine resistance)
COG1352	4192.91	4028.44	250	0.559412	1	Methylase of chemotaxis methyl-accepting proteins
COG1473	28671.4	29247.7	200	0.559412	1	Metal-dependent amidase/aminoacylase/carboxypeptidase
COG1488	19819	21601.6	200	0.559412	1	Nicotinic acid phosphoribosyltransferase
COG1489	6240.38	5860.59	250	0.559412	1	DNA-binding protein, stimulates sugar fermentation
COG1526	2012.42	2363.97	200	0.559412	1	Formate dehydrogenase assembly factor FdhD
COG1592	46829.3	48488.8	200	0.559412	1	Rubrerythrin
COG1637	2556.38	3568.34	200	0.559412	1	Endonuclease NucS, RecB family
COG1655	3725.91	3833.87	250	0.559412	1	Uncharacterized protein, DUF2225 family
COG1703	11288.4	13200.9	200	0.559412	1	Putative periplasmic protein kinase ArgK or related GTPase of G3E family
COG1776	5653.25	5502.13	250	0.559412	1	Chemotaxis protein CheY-P-specific phosphatase CheC
COG1783	16309.5	22071.5	200	0.559412	1	Phage terminase large subunit
COG1819	1681.7	1642.85	250	0.559412	1	UDP:flavonoid glycosyltransferase YjiC, YdhE family
COG2030	11794	10836.6	250	0.559412	1	Acyl dehydratase
COG2067	61262.3	56096.9	250	0.559412	1	Long-chain fatty acid transport protein
COG2160	16556.9	17784.8	200	0.559412	1	L-arabinose isomerase
COG2255	28701.7	29418.3	200	0.559412	1	Holliday junction resolvasome RuvABC, ATP-dependent DNA helicase subunit
COG2306	1227.02	1278.09	250	0.559412	1	Predicted RNA-binding protein, associated with RNAse of E/G family
COG2369	14270.2	16854.5	200	0.559412	1	Uncharacterized conserved protein, contains phage Mu gpF-like domain
COG2373	44935	41793.5	250	0.559412	1	Uncharacterized conserved protein YfaS, alpha-2-macroglobulin family
COG2840	623.885	665.25	250	0.559412	1	DNA-nicking endonuclease, Smr domain
COG2871	13178.7	12194.4	250	0.559412	1	Na+-transporting NADH:ubiquinone oxidoreductase, subunit NqrF
COG2936	6898.61	6120.36	250	0.559412	1	Predicted acyl esterase
COG2978	13467.6	12321.3	250	0.559412	1	p-Aminobenzoyl-glutamate transporter AbgT
COG3209	136877	166644	200	0.559412	1	Uncharacterized conserved protein RhaS, contains 28 RHS repeats
COG3306	1274.52	1557.87	250	0.559412	1	Glycosyltransferase involved in LPS biosynthesis, GR25 family
COG3325	23048	21330.5	250	0.559412	1	Chitinase, GH18 family
COG3439	324.102	499.216	250	0.559412	1	Uncharacterized conserved protein, DUF302 family
COG4116	1056.22	570.331	250	0.559412	1	Uncharacterized protein YjbK
COG4122	31621	33430	200	0.559412	1	Predicted O-methyltransferase YrrM
COG4132	728.134	1143.1	250	0.559412	1	ABC-type uncharacterized transport system, permease component
COG4512	17778.3	16993.5	250	0.559412	1	Accessory gene regulator protein AgrB
COG4577	5829.42	4992.63	250	0.559412	1	Carboxysome shell and ethanolamine utilization microcompartment protein CcmL/EutN
COG4709	7866.14	7708.59	250	0.559412	1	Uncharacterized membrane protein
COG4805	7152.35	7471.43	200	0.559412	1	Uncharacterized conserved protein, DUF885 familyt
COG5368	8692.78	6835.33	250	0.559412	1	Uncharacterized protein
COG5652	16451.2	17916.2	200	0.559412	1	VanZ like family protein (function unknown)
COG4095	269.33	168.613	249.5	0.559642	1	Uncharacterized conserved protein, contains PQ loop repeat
COG2404	303.366	293.914	201	0.560794	1	Oligoribonuclease NrnB or cAMP/cGMP phosphodiesterase, DHH superfamily
COG4460	86.963	18.2471	243	0.562614	1	Uncharacterized protein
COG4160	404.028	345.083	249.5	0.562913	1	ABC-type arginine/histidine transport system, permease component
COG5628	177.759	116.565	246	0.564149	1	Predicted acetyltransferase
COG3779	10.2541	52.6832	205	0.567184	1	Uncharacterized conserved protein YegJ, DUF2314 family
COG3518	312.763	297.779	249	0.568706	1	Predicted component of the type VI protein secretion system
COG3076	188.092	220.884	249	0.569415	1	Regulator of RNase E activity RraB
COG3815	239.371	266.63	201	0.569415	1	Uncharacterized membrane protein
COG4253	349.729	29.3833	247	0.569599	1	Uncharacterized conserved protein, DUF2345 family
COG1054	356.575	369.587	201	0.571508	1	Predicted sulfurtransferase
COG2927	453.571	478.895	249	0.571508	1	DNA polymerase III, chi subunit
COG4986	284.585	51.6734	202.5	0.573031	1	ABC-type anion transport system, duplicated permease component
COG0017	33670.8	32340.6	249	0.575595	1	Aspartyl/asparaginyl-tRNA synthetase
COG0114	2199.32	2598.62	201	0.575595	1	Fumarate hydratase class II
COG0132	9416.06	10573.1	201	0.575595	1	Dethiobiotin synthetase
COG0167	36177.5	38610.9	201	0.575595	1	Dihydroorotate dehydrogenase
COG0270	67991.5	71148.7	201	0.575595	1	Site-specific DNA-cytosine methylase
COG0296	42255.2	43152.7	201	0.575595	1	1,4-alpha-glucan branching enzyme
COG0323	32347.6	33749.5	201	0.575595	1	DNA mismatch repair ATPase MutL
COG0426	36562.8	37363.1	201	0.575595	1	Flavorubredoxin
COG0488	136574	134309	249	0.575595	1	ATPase components of ABC transporters with duplicated ATPase domains
COG0612	70902.5	67573.3	249	0.575595	1	Predicted Zn-dependent peptidase
COG0825	12961.9	12622	249	0.575595	1	Acetyl-CoA carboxylase alpha subunit
COG0850	6504.75	6985.98	201	0.575595	1	Septum formation inhibitor MinC
COG1020	15385.4	13997.9	249	0.575595	1	Non-ribosomal peptide synthetase component F
COG1166	20823.1	19979.7	249	0.575595	1	Arginine decarboxylase (spermidine biosynthesis)
COG1392	6664.59	8885.49	201	0.575595	1	Uncharacterized conserved protein YkaA, distantly related to PhoU, UPF0111/DUF47 family
COG1419	3942.31	3947.58	249	0.575595	1	Flagellar biosynthesis GTPase FlhF
COG1420	13467.7	14637.2	201	0.575595	1	Transcriptional regulator of heat shock response
COG1540	1655.12	1556.48	249	0.575595	1	Lactam utilization protein B (function unknown)
COG1794	4285.38	4639.89	249	0.575595	1	Aspartate/glutamate racemase
COG1808	11540.6	12815.6	201	0.575595	1	Uncharacterized membrane protein
COG1859	1089.86	1462.34	201	0.575595	1	RNA:NAD 2'-phosphotransferase, TPT1/KptA family
COG1954	2258.69	2555.37	201	0.575595	1	Glycerol-3-phosphate responsive antiterminator (mRNA-binding)
COG2080	14293.4	15092.2	201	0.575595	1	Aerobic-type carbon monoxide dehydrogenase, small subunit, CoxS/CutS family
COG2214	4475.28	5857.36	201	0.575595	1	Curved DNA-binding protein CbpA, contains a DnaJ-like domain
COG2828	1181.1	1476.32	201	0.575595	1	2-Methylaconitate cis-trans-isomerase PrpF (2-methyl citrate pathway)
COG2985	58635.3	53925.5	249	0.575595	1	Uncharacterized membrane protein YbjL, putative transporter
COG3264	18177.2	19400.6	201	0.575595	1	Small-conductance mechanosensitive channel
COG3599	11994.8	12108.5	249	0.575595	1	Cell division septum initiation DivIVA, interacts with FtsZ, MinD and other proteins
COG3940	9463.06	11701.5	201	0.575595	1	Beta-xylosidase, GH43 family
COG4377	2704.65	2306.74	249	0.575595	1	Uncharacterized membrane protein YhfC
COG4584	86171.8	80047.3	249	0.575595	1	Transposase
COG4653	7352.09	8759.67	201	0.575595	1	Predicted phage phi-C31 gp36 major capsid-like protein
COG4716	10950.8	11081.4	249	0.575595	1	Myosin-crossreactive antigen (function unknown)
COG4877	5847.56	5622.53	249	0.575595	1	Uncharacterized protein
COG4909	1009.9	770.498	249	0.575595	1	Propanediol dehydratase, large subunit
COG5146	10472.5	9379.73	249	0.575595	1	Pantothenate kinase
COG4766	163.076	211.881	201.5	0.577658	1	Ethanolamine utilization protein EutQ, cupin superfamily (function unknown)
COG1817	219.014	308.621	202	0.579378	1	Predicted glycosyltransferase
COG5598	45.9415	28.8885	248	0.579378	1	Trimethylamine:corrinoid methyltransferase
COG1423	242.143	253.757	248.5	0.57972	1	ATP-dependent RNA circularization protein, DNA/RNA ligase (PAB1020) family
COG3008	692.332	752.691	248.5	0.57972	1	Paraquat-inducible protein B
COG1565	17.8995	17.7449	212	0.581259	1	SAM-dependent methyltransferase, MidA family
COG3215	16.62	26.6416	241.5	0.581372	1	Tfp pilus assembly protein PilZ
COG2923	200.09	186.831	248	0.585957	1	Sulfur relay (sulfurtransferase) complex TusC component, DsrF/TusC family
COG3729	128.826	124.884	246	0.587685	1	General stress protein YciG, contains tandem KGG domains
COG3671	301.861	194.834	248	0.587754	1	Uncharacterized membrane protein
COG2857	302.657	219.239	248	0.587951	1	Cytochrome c1
COG3067	200.885	176.382	248	0.587951	1	Na+/H+ antiporter NhaB
COG5324	595.437	606.763	202	0.587951	1	tRNA splicing ligase
COG4778	374.871	470.037	202	0.587988	1	Alpha-D-ribose 1-methylphosphonate 5-triphosphate synthase subunit PhnL
COG2902	13.8847	5.16052	243	0.588265	1	NAD-specific glutamate dehydrogenase
COG4678	89.1428	128.822	202.5	0.590702	1	Muramidase (phage lambda lysozyme)
COG0168	61284.7	63772.6	202	0.591991	1	Trk-type K+ transport system, membrane component
COG0264	27976.4	27927.2	202	0.591991	1	Translation elongation factor EF-Ts
COG0326	32126.6	33749.4	202	0.591991	1	Molecular chaperone, HSP90 family
COG0407	7652.24	6964.84	248	0.591991	1	Uroporphyrinogen-III decarboxylase
COG0512	19784.3	21227.3	202	0.591991	1	Anthranilate/para-aminobenzoate synthase component II
COG0531	30755.6	38985.3	202	0.591991	1	Amino acid transporter
COG0567	684.082	814.896	248	0.591991	1	2-oxoglutarate dehydrogenase complex, dehydrogenase (E1) component, and related enzymes
COG0683	13244.8	15145.6	202	0.591991	1	ABC-type branched-chain amino acid transport system, periplasmic component
COG0755	5681.67	7246.8	202	0.591991	1	ABC-type transport system involved in cytochrome c biogenesis, permease component
COG0764	14609	15282.3	202	0.591991	1	3-hydroxymyristoyl/3-hydroxydecanoyl-(acyl carrier protein) dehydratase
COG0790	36337	37889.5	202	0.591991	1	TPR repeat
COG0832	1239.61	630.835	248	0.591991	1	Urease beta subunit
COG0840	57240.5	55576.5	248	0.591991	1	Methyl-accepting chemotaxis protein
COG1129	39687.1	36720.3	248	0.591991	1	ABC-type sugar transport system, ATPase component
COG1212	15951.2	15146.2	202	0.591991	1	CMP-2-keto-3-deoxyoctulosonic acid synthetase
COG1256	19208.7	18078.3	248	0.591991	1	Flagellar hook-associated protein FlgK
COG1291	3899.17	3804.07	248	0.591991	1	Flagellar motor component MotA
COG1297	20640.6	21275.8	202	0.591991	1	Uncharacterized membrane protein, oligopeptide transporter (OPT) family
COG1309	132875	136292	202	0.591991	1	DNA-binding transcriptional regulator, AcrR family
COG1334	3815.6	3659.12	248	0.591991	1	Uncharacterized conserved protein, FlaG/YvyC family
COG1338	3827.42	3752.07	248	0.591991	1	Flagellar biosynthetic protein FliP
COG1649	62652.9	61263.9	248	0.591991	1	Uncharacterized lipoprotein YddW, UPF0748 family
COG1984	1543.29	1496.34	248	0.591991	1	Allophanate hydrolase subunit 2
COG2002	18336.5	17833	248	0.591991	1	Bifunctional DNA-binding transcriptional regulator of stationary/sporulation/toxin gene expression and antitoxin component of the YhaV-PrlF toxin-antitoxin module
COG2008	23764.6	24701.5	202	0.591991	1	Threonine aldolase
COG2169	26278.6	27525.1	202	0.591991	1	Methylphosphotriester-DNA--protein-cysteine methyltransferase (N-terminal fragment of Ada), contains Zn-binding and two AraC-type DNA-binding domains
COG2326	8125.03	8512.12	248	0.591991	1	Polyphosphate kinase 2, PPK2 family
COG2814	159121	195509	202	0.591991	1	Predicted arabinose efflux permease, MFS family
COG2825	45883.4	50323.7	202	0.591991	1	Periplasmic chaperone for outer membrane proteins, Skp family
COG2882	3312.76	3275.83	248	0.591991	1	Flagellar biosynthesis chaperone FliJ
COG3034	400.953	597.944	202	0.591991	1	Murein L,D-transpeptidase YafK
COG3185	624.5	776.176	202	0.591991	1	4-hydroxyphenylpyruvate dioxygenase and related hemolysins
COG3404	10741.6	9995.6	248	0.591991	1	Formiminotetrahydrofolate cyclodeaminase
COG3409	31788.9	34737	202	0.591991	1	Peptidoglycan-binding (PGRP) domain of peptidoglycan hydrolases
COG3580	4307.98	4355.03	248	0.591991	1	Predicted nucleotide-binding protein, sugar kinase/HSP70/actin superfamily
COG3581	35370	33588.7	248	0.591991	1	Predicted nucleotide-binding protein, sugar kinase/HSP70/actin superfamily
COG3635	14732.5	13965	248	0.591991	1	2,3-bisphosphoglycerate-independent phosphoglycerate mutase, archeal type
COG3714	724.114	704.822	248	0.591991	1	Uncharacterized membrane protein YhhN
COG3831	1691.35	1848.05	248	0.591991	1	WGR domain, predicted DNA-binding domain in MolR
COG4177	10980.4	11549.6	202	0.591991	1	ABC-type branched-chain amino acid transport system, permease component
COG4235	3484.39	3241.84	248	0.591991	1	Cytochrome c-type biogenesis protein CcmH/NrfG
COG4461	1551.18	1542.94	202	0.591991	1	Uncharacterized protein YPO0702
COG4763	1147.21	1184.84	202	0.591991	1	Uncharacterized membrane protein YcfT
COG5504	492.885	666.694	202	0.591991	1	Uncharacterized protein YjaZ
COG3698	196.468	233.88	247.5	0.595897	1	Uncharacterized protein YigE, DUF2233 family
COG4269	372.971	605.385	247.5	0.596309	1	Uncharacterized membrane protein YjgN, DUF898 family
COG4812	215.392	298.689	202.5	0.596309	1	Ethanolamine utilization cobalamin adenosyltransferase
COG4594	190.62	97.5013	247	0.601249	1	ABC-type Fe3+-citrate transport system, periplasmic component
COG3141	52.6616	112.836	204	0.602575	1	dsDNA-binding SOS-regulon protein, induction by DNA damage requires cAMP
COG4669	38.124	95.9745	204	0.602575	1	Type III secretory pathway, lipoprotein EscJ
COG2974	222.669	262.014	247	0.604458	1	DNA recombination-dependent growth factor C
COG3155	420.001	391.828	247	0.604458	1	Enhancing lycopene biosynthesis protein 2
COG4091	141.598	1174.6	247	0.604458	1	Predicted homoserine dehydrogenase, contains C-terminal SAF domain
COG1832	351.551	327.965	203	0.604577	1	Predicted CoA-binding protein
COG2014	189.345	206.268	203	0.604648	1	Uncharacterized conserved protein, contains DUF4213 and DUF364 domains
COG3499	1062.76	901.968	247	0.604648	1	Phage protein U
COG4107	405.238	489.692	203	0.604648	1	ABC-type phosphonate transport system, ATPase component
COG3272	288.038	285.645	203	0.604684	1	Uncharacterized conserved protein YbgA, DUF1722 family
COG3460	73.0099	85.9002	205	0.606032	1	1,2-phenylacetyl-CoA epoxidase, PaaB subunit
COG5470	78.5653	76.003	245	0.606032	1	Uncharacterized conserved protein, DUF1330 family
COG1604	26.6175	60.2441	239	0.606376	1	CRISPR/Cas system CMR subunit Cmr6, Cas7 group, RAMP superfamily
COG3838	16.5631	10.1122	239	0.606376	1	Type IV secretory pathway, VirB2 components (pilins)
COG5461	66.747	59.4855	207	0.60759	1	Type IV pilus biogenesis protein CpaD/CtpE
COG0050	36479.2	37759	203	0.608593	1	Translation elongation factor EF-Tu, a GTPase
COG0103	24795.6	25514.8	203	0.608593	1	Ribosomal protein S9
COG0154	13066.6	14613.7	203	0.608593	1	Asp-tRNAAsn/Glu-tRNAGln amidotransferase A subunit or related amidase
COG0158	593.269	561.267	247	0.608593	1	Fructose-1,6-bisphosphatase
COG0161	4249.72	4917.14	203	0.608593	1	Adenosylmethionine-8-amino-7-oxononanoate aminotransferase
COG0190	26997.3	27125.4	203	0.608593	1	5,10-methylene-tetrahydrofolate dehydrogenase/Methenyl tetrahydrofolate cyclohydrolase
COG0251	36043.8	37829.1	203	0.608593	1	Enamine deaminase RidA, house cleaning of reactive enamine intermediates, YjgF/YER057c/UK114 family
COG0252	30033.6	31264.7	203	0.608593	1	L-asparaginase/archaeal Glu-tRNAGln amidotransferase subunit D
COG0318	39817.4	38906.2	247	0.608593	1	Acyl-CoA synthetase (AMP-forming)/AMP-acid ligase II
COG0321	7526.95	6856.32	247	0.608593	1	Lipoate-protein ligase B
COG0342	42981.4	43653.7	247	0.608593	1	Preprotein translocase subunit SecD
COG0388	91710.8	94392.3	203	0.608593	1	Predicted amidohydrolase
COG0432	10451.7	11001	203	0.608593	1	Thiamin phosphate synthase YjbQ, UPF0047 family
COG0492	34749.5	34061.4	247	0.608593	1	Thioredoxin reductase
COG0604	2417.16	2367.95	247	0.608593	1	NADPH:quinone reductase or related Zn-dependent oxidoreductase
COG0659	30701.2	29889.6	247	0.608593	1	Sulfate permease or related transporter, MFS superfamily
COG0664	112558	112186	247	0.608593	1	cAMP-binding domain of CRP or a regulatory subunit of cAMP-dependent protein kinases
COG0704	17043.9	17967.9	203	0.608593	1	Phosphate uptake regulator
COG0707	52182.3	53107.7	203	0.608593	1	UDP-N-acetylglucosamine:LPS N-acetylglucosamine transferase
COG0814	6616.19	7772.64	203	0.608593	1	Amino acid permease
COG0819	3935.46	4600.19	247	0.608593	1	Thiaminase
COG1038	1990.64	2486.59	203	0.608593	1	Pyruvate carboxylase
COG1066	43599.8	42343.6	247	0.608593	1	Predicted ATP-dependent serine protease
COG1079	10876	9702.06	247	0.608593	1	ABC-type uncharacterized transport system, permease component
COG1121	25922.1	25751.1	247	0.608593	1	ABC-type Mn2+/Zn2+ transport system, ATPase component
COG1167	32666.2	35588	203	0.608593	1	DNA-binding transcriptional regulator, MocR family, contains an aminotransferase domain
COG1171	18772.5	17777.5	247	0.608593	1	Threonine dehydratase
COG1216	224238	218579	247	0.608593	1	Glycosyltransferase, GT2 family
COG1227	2715.07	2334.06	247	0.608593	1	Inorganic pyrophosphatase/exopolyphosphatase
COG1250	9213.55	8746.95	247	0.608593	1	3-hydroxyacyl-CoA dehydrogenase
COG1272	21784.5	20465.7	247	0.608593	1	Predicted membrane channel-forming protein YqfA, hemolysin III family
COG1328	47815.3	45662.8	247	0.608593	1	Anaerobic ribonucleoside-triphosphate reductase
COG1446	4203.7	4032.25	247	0.608593	1	Isoaspartyl peptidase or L-asparaginase, Ntn-hydrolase superfamily
COG1569	16706.6	12728.3	247	0.608593	1	Predicted nucleic acid-binding protein, contains PIN domain
COG1620	12002.5	11533.1	247	0.608593	1	L-lactate permease
COG1837	8028.12	8647.08	203	0.608593	1	Predicted RNA-binding protein YlqC, contains KH domain, UPF0109 family
COG1868	3971.92	3972.34	247	0.608593	1	Flagellar motor switch protein FliM
COG1893	25676.9	27752.3	203	0.608593	1	Ketopantoate reductase
COG1923	1742.12	2087.7	203	0.608593	1	sRNA-binding regulator protein Hfq
COG2127	8323.22	7824.85	247	0.608593	1	ATP-dependent Clp protease adapter protein ClpS
COG2128	860.256	665.278	247	0.608593	1	Alkylhydroperoxidase family enzyme, contains CxxC motif
COG2222	7280.59	7615.79	203	0.608593	1	Fructoselysine-6-P-deglycase FrlB and related proteins with duplicated sugar isomerase (SIS) domain
COG2243	10338.6	11199.6	203	0.608593	1	Precorrin-2 methylase
COG2301	4049.07	3807.05	203	0.608593	1	Citrate lyase beta subunit
COG2308	998.649	1782.25	203	0.608593	1	Uncharacterized conserved protein, circularly permuted ATPgrasp superfamily
COG2336	12482.6	11828.7	247	0.608593	1	Antitoxin component of the MazEF toxin-antitoxin module
COG2704	13227.8	15208.5	203	0.608593	1	Anaerobic C4-dicarboxylate transporter
COG2720	13300.1	12269.2	247	0.608593	1	Vancomycin resistance protein YoaR (function unknown), contains peptidoglycan-binding and VanW domains
COG2805	11146.8	12465.9	203	0.608593	1	Tfp pilus assembly protein PilT, pilus retraction ATPase
COG2905	2082.8	2943.86	203	0.608593	1	Signal-transduction protein containing cAMP-binding, CBS, and nucleotidyltransferase domains
COG2972	80646.7	76815.3	247	0.608593	1	Sensor histidine kinase YesM
COG3054	284.729	376.099	247	0.608593	1	Predicted transcriptional regulator
COG3182	18803.4	18099	247	0.608593	1	Uncharacterized iron-regulated membrane protein
COG3303	4309.33	4241.88	247	0.608593	1	Formate-dependent nitrite reductase, periplasmic cytochrome c552 subunit
COG3315	10325.8	9871.81	247	0.608593	1	O-Methyltransferase involved in polyketide biosynthesis
COG3587	11249.5	12685.4	247	0.608593	1	Restriction endonuclease
COG3628	4494.93	6190.44	203	0.608593	1	Phage baseplate assembly protein W
COG3775	16334.4	19509.9	203	0.608593	1	Phosphotransferase system, galactitol-specific IIC component
COG3845	11899.7	10866.7	247	0.608593	1	ABC-type uncharacterized transport system, ATPase component
COG3854	10215.9	9367.14	247	0.608593	1	Stage III sporulation protein SpoIIIAA
COG4189	3544.21	3426.75	247	0.608593	1	Predicted transcriptional regulator
COG4393	871.613	1339.94	203	0.608593	1	Uncharacterized membrane protein
COG4395	1527.9	1343.35	247	0.608593	1	Predicted lipid-binding transport protein, Tim44 family
COG5519	5262.95	5976.52	203	0.608593	1	Uncharcterized protein, DUF927 family
COG1791	63.1464	16.32	241.5	0.609508	1	Acireductone dioxygenase (methionine salvage), cupin superfamily
COG4047	219.592	152.556	246	0.609959	1	N-glycosylase/DNA lyase
COG3130	52.5827	97.8147	205.5	0.610653	1	Ribosome modulation factor
COG4001	499.145	1102.16	204	0.611868	1	Uncharacterized protein
COG5160	61.2748	251.134	204	0.611868	1	Protease, Ulp1 family
COG3837	381.591	568.647	246.5	0.612137	1	Uncharacterized conserved protein, cupin superfamily
COG1430	724.805	673.33	246.5	0.613006	1	Uncharacterized conserved membrane protein, UPF0127 family
COG2074	102.872	32.8501	233	0.613102	1	2-phosphoglycerate kinase
COG3036	53.5157	1.72697	233	0.613102	1	Stalled ribosome alternative rescue factor ArfA
COG3465	16.7152	1.09896	233	0.613102	1	Uncharacterized protein YwgA
COG3531	20.404	3.32413	233	0.613102	1	Predicted protein-disulfide isomerase , contains CxxC motif
COG3673	287.845	0.282608	233	0.613102	1	Uncharacterized protein, PA2063/DUF2235 family
COG3913	33.5689	2.61728	233	0.613102	1	Uncharacterized protein
COG4255	10.1084	4.32326	233	0.613102	1	Uncharacterized protein
COG4334	15.1335	0.661906	233	0.613102	1	Uncharacterized protein
COG4918	6.98401	3.36526	233	0.613102	1	Uncharacterized protein YqkB
COG5049	13.5286	6.01735	233	0.613102	1	5'-3' exonuclease
COG5351	19.7775	5.96706	233	0.613102	1	Uncharacterized protein
COG4648	307.762	198.035	246	0.617351	1	Uncharacterized membrane protein
COG3953	77.4502	71.8407	205	0.617393	1	SLT domain protein
COG2939	149.239	70.3084	206	0.620076	1	Carboxypeptidase C (cathepsin A)
COG3552	202.861	172.036	246	0.620216	1	Uncharacterized conserved protein, contains von Willebrand factor type A (vWA) domain
COG3486	35.5729	54.347	205	0.620388	1	Lysine/ornithine N-monooxygenase
COG1584	300.855	322.645	204	0.620633	1	Succinate-acetate transporter protein
COG2353	139.779	224.948	204	0.620633	1	Polyisoprenoid-binding periplasmic protein YceI
COG4143	244.993	209.304	246	0.620633	1	ABC-type thiamine transport system, periplasmic component
COG4320	309.602	209.42	204	0.621199	1	Uncharacterized conserved protein, DUF2252 family
COG1950	943.404	981.257	246	0.621555	1	Uncharacterized membrane protein YvlD, DUF360 family
COG0009	30289.4	31827	204	0.625394	1	tRNA A37 threonylcarbamoyladenosine synthetase subunit TsaC/SUA5/YrdC
COG0028	42186.6	44661.3	204	0.625394	1	Acetolactate synthase large subunit or other thiamine pyrophosphate-requiring enzyme
COG0064	11938.7	13447	204	0.625394	1	Asp-tRNAAsn/Glu-tRNAGln amidotransferase B subunit
COG0124	31389	31653.7	204	0.625394	1	Histidyl-tRNA synthetase
COG0230	8023.66	8465.54	204	0.625394	1	Ribosomal protein L34
COG0443	53999.1	54356.6	204	0.625394	1	Molecular chaperone DnaK (HSP70)
COG0474	55316.7	58161.5	204	0.625394	1	Magnesium-transporting ATPase (P-type)
COG0496	16265.7	17097.4	204	0.625394	1	Broad specificity polyphosphatase and 5'/3'-nucleotidase SurE
COG0554	17659.2	16681.8	246	0.625394	1	Glycerol kinase
COG0577	289491	278719	246	0.625394	1	ABC-type antimicrobial peptide transport system, permease component
COG0616	19510.4	18071.2	246	0.625394	1	Periplasmic serine protease, ClpP class
COG0662	22130.9	24713.2	204	0.625394	1	Mannose-6-phosphate isomerase, cupin superfamily
COG0663	20024.6	20801.9	204	0.625394	1	Carbonic anhydrase or acetyltransferase, isoleucine patch superfamily
COG0705	47297.2	46527	246	0.625394	1	Membrane associated serine protease, rhomboid family
COG0712	36440.7	37375	204	0.625394	1	FoF1-type ATP synthase, delta subunit
COG0765	40073.4	42301.9	204	0.625394	1	ABC-type amino acid transport system, permease component
COG0796	28693.5	29046.6	204	0.625394	1	Glutamate racemase
COG1008	14292.6	13487.1	246	0.625394	1	NADH:ubiquinone oxidoreductase subunit 4 (chain M)
COG1034	544.816	492.612	246	0.625394	1	NADH dehydrogenase/NADH:ubiquinone oxidoreductase 75 kD subunit (chain G)
COG1125	1169.24	1750.05	204	0.625394	1	ABC-type proline/glycine betaine transport system, ATPase component
COG1235	38355.5	39689.9	204	0.625394	1	Phosphoribosyl 1,2-cyclic phosphodiesterase
COG1252	7917.89	8173.36	246	0.625394	1	NADH dehydrogenase, FAD-containing subunit
COG1268	16673.7	18819.2	204	0.625394	1	Biotin transporter BioY
COG1332	1467.11	1878.82	204	0.625394	1	CRISPR/Cas system CSM-associated protein Csm5, group 7 of RAMP superfamily
COG1406	3424.64	3319.85	246	0.625394	1	Chemotaxis protein CheX, a CheY~P-specific phosphatase
COG1511	48357.3	48929.4	246	0.625394	1	Uncharacterized membrane protein YhgE, phage infection protein (PIP) family
COG1533	45240.4	44714.1	246	0.625394	1	DNA repair photolyase
COG1674	47736.5	46083.3	246	0.625394	1	DNA segregation ATPase FtsK/SpoIIIE and related proteins
COG1726	12773.6	11727.4	246	0.625394	1	Na+-transporting NADH:ubiquinone oxidoreductase, subunit NqrA
COG1774	30809.7	31147.4	204	0.625394	1	Cell fate regulator YaaT, PSP1 superfamily (controls sporulation, competence, biofilm development)
COG1840	9812.66	11412.5	204	0.625394	1	ABC-type Fe3+ transport system, periplasmic component
COG1908	900.285	875.959	246	0.625394	1	Coenzyme F420-reducing hydrogenase, delta subunit
COG2185	14470.8	16958.5	204	0.625394	1	Methylmalonyl-CoA mutase, C-terminal domain/subunit (cobalamin-binding)
COG2509	41810.5	41527.6	246	0.625394	1	Uncharacterized FAD-dependent dehydrogenase
COG2804	9086.33	10538.8	204	0.625394	1	Type II secretory pathway ATPase GspE/PulE or T4P pilus assembly pathway ATPase PilB
COG2820	30088.5	28438.7	246	0.625394	1	Uridine phosphorylase
COG2875	14597.7	15472.9	204	0.625394	1	Precorrin-4 methylase
COG2888	1503.57	1447.63	246	0.625394	1	Predicted RNA-binding protein involved in translation, contains Zn-ribbon domain, DUF1610 family
COG3027	8953.44	9743.41	204	0.625394	1	Cell division protein ZapA, inhibits GTPase activity of FtsZ
COG3040	2863	3838.45	204	0.625394	1	Bacterial lipocalin
COG3164	847.753	944.399	204	0.625394	1	Uncharacterized conserved protein YhdP, contains DUF3971 and AsmA2 domains
COG3172	13917.9	13530.3	246	0.625394	1	Nicotinamide riboside kinase
COG3192	1362.91	917.116	246	0.625394	1	Ethanolamine transporter EutH, required for ethanolamine utilization at low pH
COG3280	1673.49	1645.52	246	0.625394	1	Maltooligosyltrehalose synthase
COG3519	2756.63	4503.75	204	0.625394	1	Type VI protein secretion system component VasA
COG3543	2044.13	2039.16	246	0.625394	1	Uncharacterized protein
COG3611	797.685	458.171	246	0.625394	1	Replication initiation and membrane attachment protein DnaB
COG3746	30718.9	27626.4	246	0.625394	1	Phosphate-selective porin
COG3755	1024.58	1068.74	204	0.625394	1	Uncharacterized conserved protein YecT, DUF1311 family
COG3938	526.322	866.766	204	0.625394	1	Proline racemase
COG4430	3954.88	5351.01	204	0.625394	1	Uncharacterized conserved protein YdeI, YjbR/CyaY-like superfamily, DUF1801 family
COG4587	1434.43	1058.91	246	0.625394	1	ABC-type uncharacterized transport system, permease component
COG4589	16107.3	16782.7	204	0.625394	1	Predicted CDP-diglyceride synthetase/phosphatidate cytidylyltransferase
COG4737	1649.77	1646.89	246	0.625394	1	Uncharacterized protein
COG4786	9524.04	9048.91	246	0.625394	1	Flagellar basal body rod protein FlgG
COG4862	11172.1	10718.4	246	0.625394	1	Negative regulator of genetic competence, sporulation and motility
COG4875	1734.81	1622.56	246	0.625394	1	Uncharacterized protein
COG2046	4.00515	12.9371	211	0.625791	1	ATP sulfurylase (sulfate adenylyltransferase)
COG5645	270.079	267.852	245.5	0.626864	1	Uncharacterized conserved protein YceK
COG4973	275.164	404.564	245.5	0.628257	1	Site-specific recombinase XerC
COG4445	163.79	29.7205	242	0.628264	1	tRNA isopentenyl-2-thiomethyl-A-37 hydroxylase MiaE (synthesis of 2-methylthio-cis-ribozeatin)
COG2363	246.091	258.155	245.5	0.630018	1	Uncharacterized membrane protein YgdD, TMEM256/DUF423 family
COG1948	370.554	157.483	245	0.630952	1	ERCC4-type nuclease
COG4997	481.083	495.383	205	0.630952	1	Predicted house-cleaning noncanonical NTP pyrophosphatase, all-alpha NTP-PPase (MazG) superfamily
COG5471	282.043	308.908	245	0.630952	1	Predicted phage recombinase, RecA/RadA family
COG5526	5.55271	31.9141	209	0.631595	1	Lysozyme family protein
COG5565	109.844	59.6824	241	0.631595	1	Bacteriophage terminase large (ATPase) subunit and inactivated derivatives
COG2935	9.07353	16.8828	238	0.633301	1	Arginyl-tRNA--protein-N-Asp/Glu arginylyltransferase
COG4530	33.8722	59.2641	238	0.633301	1	Uncharacterized protein
COG2307	142.465	193.625	245	0.634618	1	Uncharacterized conserved protein, Alpha-E superfamily
COG3781	149.336	176.682	205	0.634618	1	Predicted membrane chloride channel, bestrophin family
COG4381	89.109	108.196	206	0.635549	1	Mu-like prophage protein gp46
COG1441	211.74	206.815	245	0.637375	1	O-succinylbenzoate synthase
COG1090	280.514	237.183	245	0.638598	1	NAD dependent epimerase/dehydratase family enzyme
COG3627	380.687	458.194	205	0.638598	1	Alpha-D-ribose 1-methylphosphonate 5-phosphate C-P lyase
COG3318	584.837	505.555	205	0.638665	1	Uncharacterized conserved protein YecA, UPF0149 family, contains C-terminal Zn-binding SEC-C motif
COG2872	170.004	149.888	207	0.639108	1	Ser-tRNA(Ala) deacylase AlaX (editing enzyme)
COG0018	33608.8	33795.4	205	0.642388	1	Arginyl-tRNA synthetase
COG0057	29707.7	29313.7	245	0.642388	1	Glyceraldehyde-3-phosphate dehydrogenase/erythrose-4-phosphate dehydrogenase
COG0127	29647.7	30399.6	205	0.642388	1	Inosine/xanthosine triphosphate pyrophosphatase, all-alpha NTP-PPase family
COG0302	18325.4	18873.2	205	0.642388	1	GTP cyclohydrolase I
COG0340	16809.4	17488.5	205	0.642388	1	Biotin-(acetyl-CoA carboxylase) ligase
COG0452	31585.8	31392	245	0.642388	1	Phosphopantothenoylcysteine synthetase/decarboxylase
COG0459	30458.2	30898.5	205	0.642388	1	Chaperonin GroEL (HSP60 family)
COG0521	23505.8	24704.5	245	0.642388	1	Molybdopterin biosynthesis enzyme MoaB
COG0689	2323.02	3468.24	205	0.642388	1	Ribonuclease PH
COG0727	32632.1	32078	245	0.642388	1	Fe-S-cluster containining protein
COG0787	32784.6	33391.5	205	0.642388	1	Alanine racemase
COG0822	35863.3	36700.7	205	0.642388	1	NifU homolog involved in Fe-S cluster formation
COG0829	1472.18	743.223	245	0.642388	1	Urease accessory protein UreH
COG0835	8558.61	8637.81	245	0.642388	1	Chemotaxis signal transduction protein
COG1041	1344.88	1509.81	245	0.642388	1	tRNA G10 N-methylase Trm11
COG1106	47308.7	47355.2	245	0.642388	1	ATPase/GTPase, AAA15 family
COG1493	11382.3	11108.3	245	0.642388	1	Serine kinase of the HPr protein, regulates carbohydrate metabolism
COG1501	83811.9	84394.3	245	0.642388	1	Alpha-glucosidase, glycosyl hydrolase family GH31
COG1527	13078.9	12987.9	245	0.642388	1	Archaeal/vacuolar-type H+-ATPase subunit C/Vma6
COG1610	15682.9	16464	205	0.642388	1	Uncharacterized conserved protein YqeY
COG1835	52247.4	50874.1	245	0.642388	1	Peptidoglycan/LPS O-acetylase OafA/YrhL, contains acyltransferase and SGNH-hydrolase domains
COG1886	4646.48	4564.44	245	0.642388	1	Flagellar motor switch/type III secretory pathway protein FliN
COG1959	29756.4	31508.7	205	0.642388	1	DNA-binding transcriptional regulator, IscR family
COG2055	3743.91	3592.17	205	0.642388	1	Malate/lactate/ureidoglycolate dehydrogenase, LDH2 family
COG2077	8626.63	10251.9	205	0.642388	1	Peroxiredoxin
COG2115	8412.16	9080.67	205	0.642388	1	Xylose isomerase
COG2203	11076.7	12245.8	205	0.642388	1	GAF domain
COG2236	967.42	973.106	245	0.642388	1	Hypoxanthine phosphoribosyltransferase
COG2348	15069.7	14041.8	245	0.642388	1	Lipid II:glycine glycyltransferase (Peptidoglycan interpeptide bridge formation enzyme)
COG2894	12144.5	12188	205	0.642388	1	Septum formation inhibitor-activating ATPase MinD
COG2976	1675.08	2124.15	245	0.642388	1	Putative negative regulator of RcsB-dependent stress response
COG3184	1772.03	2136.77	205	0.642388	1	Uncharacterized protein
COG3271	4933.53	4320.44	245	0.642388	1	Predicted double-glycine peptidase
COG3288	1207.77	2222.14	205	0.642388	1	NAD/NADP transhydrogenase alpha subunit
COG3585	910.827	747.422	245	0.642388	1	Molybdopterin-binding protein
COG3591	23726.4	21917.6	245	0.642388	1	V8-like Glu-specific endopeptidase
COG3754	3854.79	3149.42	245	0.642388	1	Lipopolysaccharide biosynthesis protein
COG3848	12462.5	11830.1	245	0.642388	1	Phosphohistidine swiveling domain of PEP-utilizing enzymes
COG3863	2594.34	2182.91	245	0.642388	1	Uncharacterized protein YycO
COG3870	1746.09	1925.38	205	0.642388	1	Uncharacterized protein YaaQ
COG3968	47953.2	45842.2	245	0.642388	1	Glutamine synthetase type III
COG4443	5084.97	5114.11	245	0.642388	1	Uncharacterized protein
COG4652	1619.22	1844.14	245	0.642388	1	Uncharacterized protein
COG4717	7131.92	6665.7	245	0.642388	1	Uncharacterized protein YhaN
COG4733	35925.3	38178.9	205	0.642388	1	Phage-related protein, tail component
COG5009	30709.4	29621.7	245	0.642388	1	Membrane carboxypeptidase/penicillin-binding protein
COG5549	12123	11632.4	245	0.642388	1	Predicted Zn-dependent protease
COG5465	119.534	306.991	206.5	0.644711	1	Uncharacterized protein
COG3672	154.093	75.6256	243	0.647364	1	Predicted transglutaminase-like cysteine proteinase
COG3889	240.54	379.838	244	0.648568	1	Predicted periplasmic protein
COG4314	326.105	168.506	244	0.649916	1	Nitrous oxide reductase accessory protein NosL
COG4630	22.3047	21.2505	244	0.649916	1	Xanthine dehydrogenase, iron-sulfur cluster and FAD-binding subunit A
COG0278	104.517	122.802	206.5	0.65003	1	Glutaredoxin-related protein
COG4550	90.4617	68.5121	207	0.650835	1	Cell fate regulator YmcA, YheA/YmcA/DUF963 family (controls sporulation, competence, biofilm development)
COG4954	117.914	299.843	206	0.651084	1	Uncharacterized protein
COG5330	354.777	219.368	206	0.652086	1	Uncharacterized conserved protein, DUF2336 family
COG4382	336.065	251.231	244	0.652938	1	Mu-like prophage protein gp16
COG5302	64.0674	71.5949	208	0.653706	1	Post-segregation antitoxin (ccd killing mechanism protein) encoded by the F plasmid
COG5455	300.987	152.393	243.5	0.65421	1	Periplasmic regulator RcnB of Ni and Co efflux
COG5586	325.351	32.3811	239.5	0.654927	1	Uncharacterized protein
COG5522	232.808	173.223	244	0.655639	1	Uncharacterized membrane protein YwaF
COG2824	408.096	417.588	206	0.655799	1	Uncharacterized Zn-ribbon-containing protein
COG3470	712.113	1139.97	206	0.655799	1	Uncharacterized protein probably involved in high-affinity Fe2+ transport
COG5418	289.115	251.413	244	0.655799	1	Predicted secreted protein
COG3121	1915.63	2183.29	206	0.655968	1	P pilus assembly protein, chaperone PapD
COG3605	349.793	475.789	206	0.656	1	Signal transduction protein containing GAF and PtsI domains
COG3502	35.4126	28.5603	207	0.656681	1	Uncharacterized conserved protein, DUF952 family
COG0024	41955.6	43000.1	206	0.659566	1	Methionine aminopeptidase
COG0059	25352.3	27229	206	0.659566	1	Ketol-acid reductoisomerase
COG0138	41671.5	43682.1	206	0.659566	1	AICAR transformylase/IMP cyclohydrolase PurH
COG0173	32233.6	31927.2	206	0.659566	1	Aspartyl-tRNA synthetase
COG0205	81341.6	84215.4	206	0.659566	1	6-phosphofructokinase
COG0218	22038.9	22043.1	206	0.659566	1	GTP-binding protein EngB required for normal cell division
COG0229	12639.2	12229.5	244	0.659566	1	Peptide methionine sulfoxide reductase MsrB
COG0265	59464.5	57830.2	244	0.659566	1	Periplasmic serine protease, S1-C subfamily, contain C-terminal PDZ domain
COG0395	99806	99351.3	244	0.659566	1	ABC-type glycerol-3-phosphate transport system, permease component
COG0442	25694.1	26240.7	206	0.659566	1	Prolyl-tRNA synthetase
COG0461	32593.7	33566.1	206	0.659566	1	Orotate phosphoribosyltransferase
COG0472	48827.2	49807.7	206	0.659566	1	UDP-N-acetylmuramyl pentapeptide phosphotransferase/UDP-N-acetylglucosamine-1-phosphate transferase
COG0495	39205.5	39701.8	206	0.659566	1	Leucyl-tRNA synthetase
COG0641	52257.4	52981.4	206	0.659566	1	Sulfatase maturation enzyme AslB, radical SAM superfamily
COG0673	115537	122417	206	0.659566	1	Predicted dehydrogenase
COG0762	1227.88	1510.75	206	0.659566	1	Uncharacterized conserved protein YggT, Ycf19 family
COG1243	1756.49	1973.92	206	0.659566	1	Histone acetyltransferase, component of the RNA polymerase elongator complex
COG1269	16907.5	16616.1	244	0.659566	1	Archaeal/vacuolar-type H+-ATPase subunit I/STV1
COG1394	12542.5	12242.5	244	0.659566	1	Archaeal/vacuolar-type H+-ATPase subunit D/Vma8
COG1624	27520.1	27556.4	206	0.659566	1	Diadenylate cyclase (c-di-AMP synthetase), DisA_N domain
COG1749	4016.98	4193.87	244	0.659566	1	Flagellar hook protein FlgE
COG1996	7348.59	7696.1	244	0.659566	1	DNA-directed RNA polymerase, subunit RPC12/RpoP, contains C4-type Zn-finger
COG2001	15152.8	14213.8	244	0.659566	1	MraZ, DNA-binding transcriptional regulator and inhibitor of RsmH methyltransferase activity
COG2013	7508.75	7566.27	244	0.659566	1	Uncharacterized conserved protein, AIM24 family
COG2180	694.582	573.01	244	0.659566	1	Nitrate reductase assembly protein NarJ, required for insertion of molybdenum cofactor
COG2246	37395.2	36420.2	244	0.659566	1	Putative flippase GtrA (transmembrane translocase of bactoprenol-linked glucose)
COG2730	60791.9	61789.7	244	0.659566	1	Aryl-phospho-beta-D-glucosidase BglC, GH1 family
COG2739	8407.75	9043.91	206	0.659566	1	Predicted DNA-binding protein YlxM, UPF0122 family
COG2819	16826.2	17545.8	206	0.659566	1	Predicted hydrolase of the alpha/beta superfamily
COG3129	567.642	610.684	244	0.659566	1	23S rRNA A1618 N6-methylase RlmF
COG3292	160719	156869	244	0.659566	1	Periplasmic ligand-binding sensor domain
COG3363	9262.92	9258.59	244	0.659566	1	Archaeal IMP cyclohydrolase
COG3594	22625.8	21072.2	244	0.659566	1	Fucose 4-O-acetylase or related acetyltransferase
COG3822	1341.22	1602.18	244	0.659566	1	D-lyxose ketol-isomerase
COG4220	1339.26	1441.92	244	0.659566	1	Phage DNA packaging protein, Nu1 subunit of terminase
COG4277	17128.1	17724.2	206	0.659566	1	Predicted DNA-binding protein with the Helix-hairpin-helix motif
COG4279	755.857	895.737	206	0.659566	1	Uncharacterized conserved protein, contains Zn finger domain
COG4286	5298.93	5595.02	244	0.659566	1	Uncharacterized protein, UPF0160 family
COG4469	2617.03	2363.46	244	0.659566	1	Competence protein CoiA-like family, contains a predicted nuclease domain
COG4477	809.892	490.923	244	0.659566	1	Septation ring formation regulator EzrA
COG4535	515.367	450.654	244	0.659566	1	Mg2+ and Co2+ transporter CorC, contains CBS pair and CorC-HlyC domains
COG4639	1922.01	2303.62	206	0.659566	1	Predicted kinase
COG4767	16481	17036.6	206	0.659566	1	Glycopeptide antibiotics resistance protein
COG4772	36691.8	36489.3	244	0.659566	1	Outer membrane receptor for Fe3+-dicitrate
COG4894	5040.12	4702.46	244	0.659566	1	Uncharacterized protein YxjI
COG5484	8832.66	11367.1	206	0.659566	1	Uncharacterized protein YjcR
COG5567	1546.86	1568.68	206	0.659566	1	Predicted small periplasmic lipoprotein YifL (function unknown0
COG1111	4.59276	22.2209	232	0.66122	1	ERCC4-related helicase
COG1907	20.3518	10.4351	232	0.66122	1	Predicted archaeal sugar kinase
COG4888	6.19051	3.56185	232	0.66122	1	Transcription elongation factor Elf1, contains Zn-ribbon domain
COG4895	4.42853	2.40868	232	0.66122	1	Uncharacterized protein YwbE
COG5255	1.21156	6.14337	232	0.66122	1	Uncharacterized protein
COG5267	41.3665	26.6952	232	0.66122	1	Uncharacterized conserved protein, DUF1800 family
COG5343	0.383902	13.9698	232	0.66122	1	Anti-sigma-K factor RskA
COG3614	282.956	214.793	243	0.661297	1	Extracellular (periplasmic) sensor domain CHASE1 (specificity unknown)
COG3166	216.151	251.823	243.5	0.663858	1	Tfp pilus assembly protein PilN
COG3024	333.666	314.381	243.5	0.664722	1	Endogenous inhibitor of DNA gyrase, YacG/DUF329 family
COG4787	146.812	233.6	207	0.664903	1	Flagellar basal body rod protein FlgF
COG2907	64.5086	41.4099	209.5	0.666852	1	Predicted NAD/FAD-binding protein
COG5277	30.1425	35.1722	207	0.667673	1	Actin-related protein
COG3080	191.005	179.602	243	0.669747	1	Fumarate reductase subunit D
COG3960	127.42	294.454	207	0.669747	1	Glyoxylate carboligase
COG4700	86.6038	151.939	207	0.669747	1	Uncharacterized protein
COG2440	248.734	600.652	207	0.671247	1	Ferredoxin-like protein FixX
COG3733	175.946	186.864	207	0.671247	1	Cu2+-containing amine oxidase
COG3719	191.191	189.499	243	0.672276	1	Ribonuclease I
COG3548	127.576	143.945	243	0.67293	1	Uncharacterized membrane protein
COG4396	1096.71	1039.2	243	0.673398	1	Mu-like prophage host-nuclease inhibitor protein Gam
COG3232	104.644	90.4119	209	0.67344	1	5-carboxymethyl-2-hydroxymuconate isomerase
COG4933	2318.82	3526.08	243	0.673489	1	Predicted transcriptional regulator, contains an HTH and PUA-like domains
COG5546	386.875	446.764	243	0.673489	1	Uncharacterized membrane protein
COG3435	67.1528	27.6386	210.5	0.673638	1	Gentisate 1,2-dioxygenase
COG4544	70.0549	62.2654	210.5	0.673638	1	Uncharacterized conserved protein
COG3784	84.5801	119.538	241.5	0.675787	1	Uncharacterized conserved protein YdbL, DUF1318 family
COG0045	2394.72	3860.37	207	0.676922	1	Succinyl-CoA synthetase, beta subunit
COG0113	5950.73	5757.83	243	0.676922	1	Delta-aminolevulinic acid dehydratase, porphobilinogen synthase
COG0181	6381.12	7263.8	207	0.676922	1	Porphobilinogen deaminase
COG0207	23689.6	24971.8	207	0.676922	1	Thymidylate synthase
COG0209	26284.8	25567.5	243	0.676922	1	Ribonucleotide reductase alpha subunit
COG0245	22536.5	22477.9	207	0.676922	1	2C-methyl-D-erythritol 2,4-cyclodiphosphate synthase
COG0280	36556.6	36888.7	207	0.676922	1	Phosphotransacetylase
COG0322	53454.3	53405.7	207	0.676922	1	Excinuclease UvrABC, nuclease subunit
COG0391	2696.64	3023.12	207	0.676922	1	Archaeal 2-phospho-L-lactate transferase/Bacterial gluconeogenesis factor, CofD/UPF0052 family
COG0584	32778.2	30383.7	243	0.676922	1	Glycerophosphoryl diester phosphodiesterase
COG0586	17443	17565.4	243	0.676922	1	Uncharacterized membrane protein DedA, SNARE-associated domain
COG1123	28436.6	26765.3	243	0.676922	1	ABC-type glutathione transport system ATPase component, contains duplicated ATPase domain
COG1156	14924.9	14647.8	243	0.676922	1	Archaeal/vacuolar-type H+-ATPase subunit B/Vma2
COG1176	22856	22496.6	243	0.676922	1	ABC-type spermidine/putrescine transport system, permease component I
COG1199	16250.7	17402.6	207	0.676922	1	Rad3-related DNA helicase
COG1275	1534.52	2841.55	207	0.676922	1	Tellurite resistance protein TehA and related permeases
COG1333	17209.9	19156.6	207	0.676922	1	Cytochrome c biogenesis protein ResB
COG1395	31057.2	30192.1	243	0.676922	1	Predicted transcriptional regulator
COG1456	849.336	783.994	243	0.676922	1	CO dehydrogenase/acetyl-CoA synthase gamma subunit (corrinoid Fe-S protein)
COG1554	70947.6	76246.2	207	0.676922	1	Trehalose and maltose hydrolase (possible phosphorylase)
COG1558	3494.91	3342.14	243	0.676922	1	Flagellar basal body rod protein FlgC
COG1680	35115	37132.7	207	0.676922	1	CubicO group peptidase, beta-lactamase class C family
COG1694	15775.4	15155.4	243	0.676922	1	NTP pyrophosphatase, house-cleaning of non-canonical NTPs
COG1871	3308.61	3275.88	243	0.676922	1	Chemotaxis receptor (MCP) glutamine deamidase CheD
COG2209	10710.4	9916.81	243	0.676922	1	Na+-transporting NADH:ubiquinone oxidoreductase, subunit NqrE
COG2314	7269.6	5641.7	243	0.676922	1	Uncharacterized membrane protein YozV, TM2 domain
COG2319	630.056	545.792	243	0.676922	1	WD40 repeat
COG2844	3037.56	4230.7	207	0.676922	1	UTP:GlnB (protein PII) uridylyltransferase
COG2932	16535.2	15493.5	243	0.676922	1	Phage repressor protein C, contains Cro/C1-type HTH and peptisase s24 domains
COG2971	14664.5	13976	243	0.676922	1	BadF-type ATPase, related to human N-acetylglucosamine kinase
COG2982	18889.6	18273.1	243	0.676922	1	Uncharacterized protein involved in outer membrane biogenesis
COG3004	8661.74	9502.87	243	0.676922	1	Na+/H+ antiporter NhaA
COG3021	6870.92	7540.05	243	0.676922	1	Uncharacterized conserved protein YafD, endonuclease/exonuclease/phosphatase (EEP) superfamily
COG3023	66806.8	64871.3	243	0.676922	1	N-acetyl-anhydromuramyl-L-alanine amidase AmpD
COG3201	11499.2	10949.9	243	0.676922	1	Nicotinamide riboside transporter PnuC
COG3231	683.822	297.896	243	0.676922	1	Aminoglycoside phosphotransferase
COG3266	9229.05	10798.6	243	0.676922	1	Cell division protein DamX, binds to the septal ring, contains C-terminal SPOR domain
COG3522	2662.73	4540.08	207	0.676922	1	Predicted component of the type VI protein secretion system
COG3566	1562.97	1545.86	243	0.676922	1	Uncharacterized protein
COG3858	12055.4	12598.1	207	0.676922	1	Spore germination protein YaaH
COG3910	8403.37	8165.38	243	0.676922	1	Predicted ATPase
COG4387	7153.44	7989.46	243	0.676922	1	Mu-like prophage protein gp36
COG4641	16576	18094.1	243	0.676922	1	Spore maturation protein CgeB
COG4720	22741.5	22590.9	243	0.676922	1	Uncharacterized membrane protein
COG4936	3639.76	3697.58	243	0.676922	1	Ligand-binding sensor domain
COG4257	115.167	85.2091	209	0.677884	1	Streptogramin lyase
COG5606	4.76955	13.2791	216	0.678484	1	Predicted DNA-binding protein, XRE-type HTH domain
COG3165	156.998	233.516	207.5	0.680666	1	Ubiquinone biosynthesis protein UbiJ, contains SCP2 domain
COG5474	156.965	90.2825	208.5	0.68189	1	Uncharacterized protein
COG3851	208.202	292.5	242.5	0.681964	1	Signal transduction histidine kinase, glucose-6-phosphate specific
COG2609	476.455	426.179	242.5	0.682212	1	Pyruvate dehydrogenase complex, dehydrogenase (E1) component
COG4456	791.012	1161.21	207.5	0.682301	1	Virulence-associated protein VagC (function unknown)
COG3195	87.6904	39.3019	210	0.683345	1	2-oxo-4-hydroxy-4-carboxy--5-ureidoimidazoline (OHCU) decarboxylase
COG2900	150.352	196.205	242	0.684389	1	Uncharacterized coiled-coil protein SlyX (sensitive to lysis X)
COG3471	132.191	98.321	208	0.684389	1	Predicted secreted (periplasmic) protein
COG1659	139.782	144.817	242	0.68668	1	Uncharacterized protein, linocin/CFP29 family
COG3134	129.714	121.728	208	0.687593	1	Uncharacterized conserved protein YcfJ, contains glycine zipper 2TM domain
COG3327	123.186	114.734	208	0.687593	1	DNA-binding transcriptional regulator PaaX (phenylacetic acid degradation)
COG4167	140.661	137.994	242	0.687593	1	ABC-type antimicrobial peptide transport system, ATPase component
COG3251	100.81	114.596	241	0.688511	1	Uncharacterized conserved protein YbdZ, MbtH family
COG3145	154.145	184.774	208	0.689021	1	Alkylated DNA repair dioxygenase AlkB
COG1023	372.442	704.06	242	0.690002	1	6-phosphogluconate dehydrogenase (decarboxylating)
COG2224	188.591	224.149	242	0.690002	1	Isocitrate lyase
COG2225	304.571	479.224	208	0.690828	1	Malate synthase
COG4470	346.822	225.951	242	0.690973	1	Uncharacterized protein YutD
COG5126	112.828	124.023	208	0.690973	1	Ca2+-binding protein, EF-hand superfamily
COG2241	1007.12	2468.01	208	0.691156	1	Precorrin-6B methylase 1
COG5321	65.503	21.7625	234.5	0.691284	1	Uncharacterized protein
COG3167	92.2414	100.097	241	0.693802	1	Tfp pilus assembly protein PilO
COG0021	23486.4	25873.7	208	0.694446	1	Transketolase
COG0042	49650.1	50137.3	208	0.694446	1	tRNA-dihydrouridine synthase
COG0139	1466.96	1767.33	242	0.694446	1	Phosphoribosyl-AMP cyclohydrolase
COG0145	1842.98	1372.39	242	0.694446	1	N-methylhydantoinase A/oxoprolinase/acetone carboxylase, beta subunit
COG0299	20124.7	19350.7	242	0.694446	1	Folate-dependent phosphoribosylglycinamide formyltransferase PurN
COG0316	1085.35	893.102	242	0.694446	1	Fe-S cluster assembly iron-binding protein IscA
COG0371	14197.8	15925.6	208	0.694446	1	Glycerol dehydrogenase or related enzyme, iron-containing ADH family
COG0377	12966	12363.3	242	0.694446	1	NADH:ubiquinone oxidoreductase 20 kD subunit (chhain B) or related Fe-S oxidoreductase
COG0493	54881.7	55877	208	0.694446	1	NADPH-dependent glutamate synthase beta chain or related oxidoreductase
COG0526	169920	164656	242	0.694446	1	Thiol-disulfide isomerase or thioredoxin
COG0556	33135.9	33021.8	208	0.694446	1	Excinuclease UvrABC helicase subunit UvrB
COG0563	30553.5	30875.5	208	0.694446	1	Adenylate kinase or related kinase
COG0650	860.918	967.977	242	0.694446	1	Formate hydrogenlyase subunit 4
COG0744	36437.7	38731.3	208	0.694446	1	Membrane carboxypeptidase (penicillin-binding protein)
COG0826	74130.7	74850	208	0.694446	1	Collagenase-like protease, PrtC family
COG1104	30018.7	29757.8	242	0.694446	1	Cysteine sulfinate desulfinase/cysteine desulfurase or related enzyme
COG1157	4409.73	4419.85	242	0.694446	1	Flagellar biosynthesis/type III secretory pathway ATPase
COG1164	13964.5	13128.4	242	0.694446	1	Oligoendopeptidase F
COG1234	32195.7	33014	208	0.694446	1	Ribonuclease BN, tRNA processing enzyme
COG1354	10903.1	11483.7	208	0.694446	1	Chromatin segregation and condensation protein Rec8/ScpA/Scc1, kleisin family
COG1575	16027.1	15488.2	242	0.694446	1	1,4-dihydroxy-2-naphthoate octaprenyltransferase
COG1597	42364.3	41962.3	242	0.694446	1	Diacylglycerol kinase family enzyme
COG1615	1334.26	1597.22	242	0.694446	1	Uncharacterized membrane protein, UPF0182 family
COG1660	12393.1	13513.1	208	0.694446	1	RNase adaptor protein for sRNA GlmZ degradation, contains a P-loop ATPase domain
COG1700	4237.07	5272.11	242	0.694446	1	Predicted component of virus defense system, contains PD-(D/E)xK nuclease domain, DUF524
COG1712	7747.21	6782.41	242	0.694446	1	Predicted dinucleotide-utilizing enzyme
COG1720	11743.1	11229.9	242	0.694446	1	tRNA (Thr-GGU) A37 N-methylase
COG1787	1845.51	2372.54	242	0.694446	1	Endonuclease, HJR/Mrr/RecB family
COG1815	3195.47	3088.32	242	0.694446	1	Flagellar basal body rod protein FlgB
COG1929	22603.6	22394.9	242	0.694446	1	Glycerate kinase
COG1951	31829.5	31428.8	242	0.694446	1	Tartrate dehydratase alpha subunit/Fumarate hydratase class I, N-terminal domain
COG1979	23664.5	24827.9	208	0.694446	1	Alcohol dehydrogenase YqhD, Fe-dependent ADH family
COG2015	4068.89	2477.94	242	0.694446	1	Alkyl sulfatase BDS1 and related hydrolases, metallo-beta-lactamase superfamily
COG2033	11703.4	13378.5	208	0.694446	1	Desulfoferrodoxin, superoxide reductase-like (SORL) domain
COG2120	17729.8	18288.5	242	0.694446	1	N-acetylglucosaminyl deacetylase, LmbE family
COG2153	3691.93	4989.04	208	0.694446	1	Predicted N-acyltransferase, GNAT family
COG2352	1567.64	2131.75	208	0.694446	1	Phosphoenolpyruvate carboxylase
COG2362	518.801	498.341	208	0.694446	1	D-aminopeptidase
COG2452	41919.7	43789.9	208	0.694446	1	Predicted site-specific integrase-resolvase
COG2706	14469	15098.8	208	0.694446	1	6-phosphogluconolactonase, cycloisomerase 2 family
COG2746	1692.06	1922.07	242	0.694446	1	Aminoglycoside N3'-acetyltransferase
COG2873	59517.9	61640.8	208	0.694446	1	O-acetylhomoserine/O-acetylserine sulfhydrylase, pyridoxal phosphate-dependent
COG2897	961.321	914.804	242	0.694446	1	3-mercaptopyruvate sulfurtransferase SseA, contains two rhodanese domains
COG3012	12951.7	11733.4	242	0.694446	1	Uncharacterized conserved protein YchJ, contains N- and C-terminal SEC-C domains
COG3118	51910.5	50952.2	242	0.694446	1	Negative regulator of GroEL, contains thioredoxin-like and TPR-like domains
COG3677	23746	25228.2	208	0.694446	1	Transposase
COG3786	1510.92	1621.03	208	0.694446	1	L,D-peptidoglycan transpeptidase YkuD, ErfK/YbiS/YcfS/YnhG family
COG3948	2062.76	2064.72	242	0.694446	1	Phage-related baseplate assembly protein
COG4032	1147.72	1209.67	242	0.694446	1	Sulfopyruvate decarboxylase, TPP-binding subunit (coenzyme M biosynthesis)
COG4146	15787.1	15148.2	242	0.694446	1	Uncharacterized membrane permease YidK, sodium:solute symporter family
COG4223	4177.23	4525.89	208	0.694446	1	Uncharacterized conserved protein
COG4248	2277.09	2602.48	242	0.694446	1	Uncharacterized protein with protein kinase and helix-hairpin-helix DNA-binding domains
COG4249	15063.6	16096.7	242	0.694446	1	Uncharacterized protein, contains caspase domain
COG4658	37315.6	35726.1	242	0.694446	1	Na+-translocating ferredoxin:NAD+ oxidoreductase RNF, RnfD subunit
COG4889	2724.84	3654.43	242	0.694446	1	Predicted helicase
COG4939	1767.13	2243.01	208	0.694446	1	Major membrane immunogen, membrane-anchored lipoprotein
COG4961	7603.34	8204.8	208	0.694446	1	Flp pilus assembly protein TadG
COG5185	514.587	984.534	208	0.694446	1	Protein involved in chromosome segregation, interacts with SMC proteins
COG5314	27330.7	27303.1	242	0.694446	1	Conjugal transfer/entry exclusion protein
COG5581	3225.28	3353.42	242	0.694446	1	c-di-GMP-binding flagellar brake protein YcgR, contains PilZNR and PilZ domains
COG5503	114.17	131.015	209	0.697978	1	DNA-dependent RNA polymerase auxiliary subunit epsilon
COG3744	204.749	171.87	241.5	0.6985	1	PIN domain nuclease, a component of toxin-antitoxin system (PIN domain)
COG0430	145.055	316.91	208.5	0.699734	1	RNA 3'-terminal phosphate cyclase
COG2072	327.77	379.832	208.5	0.699734	1	Predicted flavoprotein CzcO associated with the cation diffusion facilitator CzcD
COG4723	80.0391	210.597	209	0.70374	1	Phage-related protein, tail component
COG3921	56.5626	24.5833	239	0.704115	1	Uncharacterized conserved protein
COG5353	55.8383	31.085	211	0.704115	1	Uncharacterized protein YpmB
COG4628	55.1469	11.5567	236	0.704472	1	Uncharacterized conserved protein, DUF2132 family
COG5654	73.4645	36.1909	214	0.704472	1	Uncharacterized conserved protein, contains RES domain
COG2764	189.442	197.404	209	0.706969	1	Uncharacterized conserved protein PhnB, glyoxalase superfamily
COG3139	112.688	102.128	210	0.70765	1	Uncharacterized conserved protein YeaC, DUF1315 family
COG2822	164.783	94.2125	209	0.707898	1	Iron uptake system EfeUOB, periplasmic (or lipoprotein) component EfeO/EfeM
COG0415	262.231	250.858	241	0.708489	1	Deoxyribodipyrimidine photolyase
COG1444	280.819	258.293	209	0.708819	1	tRNA(Met) C34 N-acetyltransferase TmcA
COG3390	233.171	579.029	241	0.708966	1	Replication protein A (RPA) family protein
COG3966	235.815	247.063	241	0.708966	1	Poly D-alanine transfer protein DltD, involved inesterification of teichoic acids
COG0001	7361.68	8144.02	209	0.712132	1	Glutamate-1-semialdehyde aminotransferase
COG0247	14906.3	14226.4	241	0.712132	1	Fe-S oxidoreductase
COG0324	36451	37099.4	209	0.712132	1	tRNA A37 N6-isopentenylltransferase MiaA
COG0350	20039	21967.5	209	0.712132	1	O6-methylguanine-DNA--protein-cysteine methyltransferase
COG0352	44145.3	44006.9	241	0.712132	1	Thiamine monophosphate synthase
COG0466	36053.2	35329.8	241	0.712132	1	ATP-dependent Lon protease, bacterial type
COG0614	104830	113292	209	0.712132	1	ABC-type Fe3+-hydroxamate transport system, periplasmic component
COG0696	31732	32921.7	209	0.712132	1	Phosphoglycerate mutase (BPG-independent, AlkP superfamily)
COG0728	3821.49	4951.63	209	0.712132	1	Peptidoglycan biosynthesis protein MviN/MurJ, putative lipid II flippase
COG0851	4640.17	5110.22	209	0.712132	1	Septum formation topological specificity factor MinE
COG0861	7690.59	10747.7	209	0.712132	1	Membrane protein TerC, possibly involved in tellurium resistance
COG1039	1019.49	700.623	241	0.712132	1	Ribonuclease HIII
COG1075	8970.83	8666.93	241	0.712132	1	Triacylglycerol esterase/lipase EstA, alpha/beta hydrolase fold
COG1183	19042.1	19442.2	209	0.712132	1	Phosphatidylserine synthase
COG1187	38854.9	38508.3	241	0.712132	1	16S rRNA U516 pseudouridylate synthase RsuA and related 23S rRNA U2605, pseudouridylate synthases
COG1211	39582.1	39186.3	241	0.712132	1	2-C-methyl-D-erythritol 4-phosphate cytidylyltransferase
COG1238	13899	13094.1	241	0.712132	1	Uncharacterized membrane protein YqaA, SNARE-associated domain
COG1344	30727.7	27874.6	241	0.712132	1	Flagellin and related hook-associated protein FlgL
COG1359	8682.31	8328.89	241	0.712132	1	Quinol monooxygenase YgiN
COG1414	8147.82	8850.03	209	0.712132	1	DNA-binding transcriptional regulator, IclR family
COG1459	11260.3	12680.6	209	0.712132	1	Type II secretory pathway, component PulF
COG1525	2873.02	3341.24	209	0.712132	1	Endonuclease YncB, thermonuclease family
COG1536	4041.11	4178.19	241	0.712132	1	Flagellar motor switch protein FliG
COG1583	4309.6	5498.3	209	0.712132	1	CRISPR/Cas system endoribonuclease Cas6, RAMP superfamily
COG1587	24900.3	24107.9	209	0.712132	1	Uroporphyrinogen-III synthase
COG1699	4079.51	4004.86	241	0.712132	1	Flagellar assembly factor FliW
COG1702	26280	26723.9	209	0.712132	1	Phosphate starvation-inducible protein PhoH, predicted ATPase
COG1970	15896.8	15329	241	0.712132	1	Large-conductance mechanosensitive channel
COG2182	18200.9	18656.3	241	0.712132	1	Maltose-binding periplasmic protein MalE
COG2184	19430.6	20375.9	241	0.712132	1	Fido, protein-threonine AMPylation domain
COG2337	40397.7	40570.2	241	0.712132	1	mRNA-degrading endonuclease, toxin component of the MazEF toxin-antitoxin module
COG2385	24663.2	25306.2	209	0.712132	1	Peptidoglycan hydrolase (amidase) enhancer domain
COG2860	13409.9	14437.9	209	0.712132	1	Uncharacterized membrane protein YeiH
COG2944	9649.71	9902.63	241	0.712132	1	DNA-binding transcriptional regulator YiaG, XRE-type HTH domain
COG2949	2905.27	3050.32	241	0.712132	1	Uncharacterized periplasmic protein SanA, affects membrane permeability for vancomycin
COG3104	21212.3	21593.9	241	0.712132	1	Dipeptide/tripeptide permease
COG3119	126735	123520	241	0.712132	1	Arylsulfatase A or related enzyme
COG3173	4283.49	4512.72	209	0.712132	1	Predicted kinase, aminoglycoside phosphotransferase (APT) family
COG3221	1791.29	2067.96	209	0.712132	1	ABC-type phosphate/phosphonate transport system, periplasmic component
COG3334	3360.16	3276.56	241	0.712132	1	Flagellar motility protein MotE, a chaperone for MotC folding
COG3335	4091.12	5100.45	209	0.712132	1	Transposase
COG3476	4267.94	4057.49	241	0.712132	1	Tryptophan-rich sensory protein (mitochondrial benzodiazepine receptor homolog)
COG3509	5070.65	4932.08	241	0.712132	1	Poly(3-hydroxybutyrate) depolymerase
COG3583	7419.1	8457.25	241	0.712132	1	Uncharacterized conserved protein YabE, contains G5 and tandem DUF348 domains
COG3584	13430.4	14217.1	209	0.712132	1	3D (Asp-Asp-Asp) domain
COG3596	2116.91	1618.19	241	0.712132	1	Predicted GTPase
COG3689	10262.8	10061.4	241	0.712132	1	Uncharacterized membrane protein YcgQ, UPF0703/DUF1980 family
COG3944	14402.2	14684.5	241	0.712132	1	Capsular polysaccharide biosynthesis protein
COG4085	9622.13	9178.42	241	0.712132	1	DNA/RNA endonuclease YhcR, contains UshA esterase domain
COG4230	831.454	983.671	209	0.712132	1	Delta 1-pyrroline-5-carboxylate dehydrogenase
COG4373	1480.89	2117.21	241	0.712132	1	Mu-like prophage FluMu protein gp28
COG4487	1055.31	1261.74	209	0.712132	1	Uncharacterized protein
COG4626	9728.46	12278.7	209	0.712132	1	Phage terminase-like protein, large subunit, contains N-terminal HTH domain
COG4748	3850.68	4501.05	209	0.712132	1	Uncharacterized protein
COG4842	2555.64	2631.68	209	0.712132	1	Uncharacterized conserved protein YukE
COG4913	11809.8	13585.4	209	0.712132	1	Uncharacterized protein YPO0396
COG4968	5401.03	5190.51	241	0.712132	1	Tfp pilus assembly protein PilE
COG5010	3090.97	3327.78	241	0.712132	1	Flp pilus assembly protein TadD, contains TPR repeats
COG5036	7711.41	7484.9	241	0.712132	1	SPX domain-containing protein involved in vacuolar polyphosphate accumulation
COG5492	154367	149228	241	0.712132	1	Uncharacterized conserved protein YjdB, contains Ig-like domain
COG5617	2909.54	3977.66	209	0.712132	1	Uncharacterized membrane protein
COG5644	1490.26	2048.34	209	0.712132	1	U3 small nucleolar RNA-associated protein 14
COG4197	136.111	200.983	209.5	0.713847	1	DNA-binding transcriptional regulator YdaS, prophage-encoded, Cro superfamily
COG2075	3.14657	10.1159	217	0.714541	1	Ribosomal protein L24E
COG4067	10.1347	68.9376	217	0.714541	1	Uncharacterized conserved protein
COG5507	85.8157	130.593	210	0.71823	1	Uncharacterized conserved protein YbaA, DUF1428 family
COG3753	187.128	184.23	240	0.719671	1	Uncharacterized conserved protein YidB, DUF937 family
COG4559	194.074	79.0012	240	0.719671	1	ABC-type hemin transport system, ATPase component
COG3148	197.389	159.289	240	0.722033	1	Uncharacterized conserved protein YfiP, DTW domain
COG3237	267.344	208.352	210	0.722033	1	Uncharacterized conserved protein YjbJ, UPF0337 family
COG1031	48.9392	2.88288	233.5	0.724096	1	Radical SAM superfamily enzyme with C-terminal helix-hairpin-helix motif
COG3865	5.45873	1.98816	233.5	0.724096	1	Glyoxalase superfamily enzyme, possibly 3-demethylubiquinone-9 3-methyltransferase
COG3062	84.5501	134.212	210.5	0.724168	1	Cytoplasmic chaperone NapD for the signal peptide of periplasmic nitrate reductase NapAB
COG3762	149.071	121.192	240	0.724497	1	Uncharacterized membrane protein
COG2920	129.52	162.987	240	0.725081	1	Sulfur relay (sulfurtransferase) protein, DsrC/TusE family
COG1515	161.986	308.613	210	0.725958	1	Deoxyinosine 3'endonuclease (endonuclease V)
COG2453	196.424	127.629	210	0.726515	1	Protein-tyrosine phosphatase
COG3071	327.895	283.684	240	0.726515	1	Uncharacterized conserved protein HemY, contains two TPR repeats
COG3226	158.146	216.825	210	0.726515	1	DNA-binding transcriptional regulator YbjK
COG3283	209.681	202.633	240	0.726515	1	Transcriptional regulator of aromatic amino acids metabolism
COG3794	172.099	182.627	240	0.726827	1	Plastocyanin
COG1938	410.651	778.927	210	0.726914	1	Predicted ATP-dependent carboligase, ATP-grasp superfamily
COG3624	360.994	411.406	210	0.726914	1	Alpha-D-ribose 1-methylphosphonate 5-triphosphate synthase subunit PhnG
COG2100	384.165	450.024	240	0.726965	1	Uncharacterized Fe-S cluster-containing enzyme, radical SAM superfamily
COG3529	104.465	121.285	211	0.726976	1	Predicted nucleic-acid-binding protein, contains Zn-ribbon domain
COG3381	743.931	724.436	210	0.726991	1	Cytoplasmic chaperone TorD involved in molybdoenzyme TorA maturation
COG1580	105.09	149.113	239.5	0.727553	1	Flagellar basal body-associated protein FliL
COG2841	43.1661	77.2499	238.5	0.72757	1	Uncharacterized conserved protein YdcH, DUF465 family
COG3473	119.205	60.5857	211.5	0.72757	1	Maleate cis-trans isomerase
COG3089	91.9053	116.784	211	0.729462	1	Uncharacterized conserved protein YheU, UPF0270 family
COG0010	20690.3	19525	240	0.72997	1	Arginase family enzyme
COG0075	14778	14723.4	240	0.72997	1	Archaeal aspartate aminotransferase or a related aminotransferase, includes purine catabolism protein PucG
COG0174	20035.2	20813.3	210	0.72997	1	Glutamine synthetase
COG0187	69209.3	69591.5	210	0.72997	1	DNA gyrase/topoisomerase IV, subunit B
COG0192	37651.1	36985	240	0.72997	1	S-adenosylmethionine synthetase
COG0246	33415.8	37155.3	210	0.72997	1	Mannitol-1-phosphate/altronate dehydrogenases
COG0281	31657.9	30835.6	240	0.72997	1	Malic enzyme
COG0320	9549.16	9117.36	240	0.72997	1	Lipoate synthase
COG0327	14678.5	15082.7	210	0.72997	1	Putative GTP cyclohydrolase 1 type 2, NIF3 family
COG0339	34667	32818.6	240	0.72997	1	Zn-dependent oligopeptidase
COG0345	28018.1	28211.5	210	0.72997	1	Pyrroline-5-carboxylate reductase
COG0394	40855.6	43243	210	0.72997	1	Protein-tyrosine-phosphatase
COG0402	19052.6	19466.8	210	0.72997	1	Cytosine/adenosine deaminase or related metal-dependent hydrolase
COG0502	66703.1	69743.5	210	0.72997	1	Biotin synthase or related enzyme
COG0575	10440.4	10325	240	0.72997	1	CDP-diglyceride synthetase
COG0591	41298.5	45421.4	210	0.72997	1	Na+/proline symporter
COG0595	16500.1	17461.1	210	0.72997	1	mRNA degradation ribonuclease J1/J2
COG0692	25542.2	26804.5	210	0.72997	1	Uracil DNA glycosylase
COG0731	14321.2	13509.6	240	0.72997	1	Wyosine [tRNA(Phe)-imidazoG37] synthetase, radical SAM superfamily
COG0818	8575.65	8333	240	0.72997	1	Diacylglycerol kinase
COG1057	26125	26796.9	210	0.72997	1	Nicotinic acid mononucleotide adenylyltransferase
COG1072	770.966	657.957	240	0.72997	1	Panthothenate kinase
COG1172	26508.8	25349.9	240	0.72997	1	Ribose/xylose/arabinose/galactoside ABC-type transport system, permease component
COG1190	41438.3	41878.3	210	0.72997	1	Lysyl-tRNA synthetase (class II)
COG1201	1815.34	2510.68	210	0.72997	1	Lhr-like helicase
COG1282	666.765	1193.3	210	0.72997	1	NAD/NADP transhydrogenase beta subunit
COG1390	11856.3	12143.3	240	0.72997	1	Archaeal/vacuolar-type H+-ATPase subunit E/Vma4
COG1940	80858.4	80679.5	240	0.72997	1	Sugar kinase of the NBD/HSP70 family, may contain an N-terminal HTH domain
COG2138	2481.03	2978.7	210	0.72997	1	Sirohydrochlorin ferrochelatase
COG2163	3227.98	3114.23	240	0.72997	1	Ribosomal protein L14E/L6E/L27E
COG2201	13448.7	13536.9	240	0.72997	1	Chemotaxis response regulator CheB, contains REC and protein-glutamate methylesterase domains
COG2262	28290.4	27682.6	240	0.72997	1	50S ribosomal subunit-associated GTPase HflX
COG2310	4521.69	6056.46	240	0.72997	1	Stress response protein SCP2
COG2740	8460.07	8987.84	210	0.72997	1	Predicted RNA-binding protein YlxR, DUF448 family
COG2861	917.751	827.55	240	0.72997	1	Uncharacterized conserved protein YibQ, putative polysaccharide deacetylase 2 family
COG2869	11206.3	10362.4	240	0.72997	1	Na+-transporting NADH:ubiquinone oxidoreductase, subunit NqrC
COG3015	17644.4	17044.4	240	0.72997	1	Uncharacterized lipoprotein NlpE involved in copper resistance
COG3047	10058.1	9456.49	240	0.72997	1	Outer membrane protein W
COG3108	5683.67	6807.51	210	0.72997	1	Uncharacterized conserved protein YcbK, DUF882 family
COG3204	193.219	385.263	210	0.72997	1	Uncharacterized protein YjiK
COG3463	956.359	980.666	210	0.72997	1	Uncharacterized membrane protein
COG3507	242269	236859	240	0.72997	1	Beta-xylosidase
COG3601	10569.2	11231.3	210	0.72997	1	Riboflavin transporter FmnP
COG3679	4208.24	4311.55	240	0.72997	1	Cell fate regulator YlbF, YheA/YmcA/DUF963 family (controls sporulation, competence, biofilm development)
COG3682	27487.9	26015.5	240	0.72997	1	Predicted transcriptional regulator
COG4137	512.534	473.041	240	0.72997	1	ABC-type uncharacterized transport system, permease component
COG4520	10440.2	10049.5	240	0.72997	1	Surface antigen
COG4547	893.292	824.993	210	0.72997	1	Cobalamin biosynthesis protein CobT (nicotinate-mononucleotide:5, 6-dimethylbenzimidazole phosphorib...
COG4627	3400.41	3817.1	210	0.72997	1	Predicted SAM-depedendent methyltransferase
COG4739	5501.61	5303.43	240	0.72997	1	Uncharacterized protein, contains ferredoxin domain
COG5529	757.602	1270.3	210	0.72997	1	Pyocin large subunit
COG5624	469.211	299.411	240	0.72997	1	Transcription initiation factor TFIID, subunit TAF12
COG3709	196.7	235.344	239.5	0.730174	1	Ribose 1,5-bisphosphokinase PhnN
COG4849	1564.57	1047.86	239.5	0.732164	1	Predicted nucleotidyltransferase
COG3269	339.103	240.026	238.5	0.734005	1	Predicted RNA-binding protein, contains TRAM domain
COG4950	264.566	268.615	210.5	0.73535	1	N-terminal domain of uncharacterized protein YciW (function unknown)
COG5004	531.98	348.891	239.5	0.73535	1	P2-like prophage tail protein X
COG5383	157.165	197.568	210.5	0.73535	1	Uncharacterized metalloenzyme YdcJ, glyoxalase superfamily
COG1184	33.8052	286.578	213	0.735775	1	Translation initiation factor 2B subunit, eIF-2B alpha/beta/delta family
COG3239	38.2377	19.4739	214	0.737477	1	Fatty acid desaturase
COG4254	98.8749	93.0437	239	0.740487	1	Uncharacterized conserved protein, contains LysM and FecR domains
COG3013	185.787	205.925	239	0.741381	1	Uncharacterized protein YfbU, UPF0304 family
COG4574	131.604	164.122	239	0.741381	1	Serine protease inhibitor ecotin
COG5398	84.1897	25.5446	212	0.74387	1	Heme oxygenase
COG4638	517.876	349.968	211	0.744171	1	Phenylpropionate dioxygenase or related ring-hydroxylating dioxygenase, large terminal subunit
COG4533	475.5	471.547	211	0.744987	1	DNA-binding transcriptional regulator SgrR of sgrS sRNA, contains a MarR-type HTH domain and a periplasmic-type solute-binding domain
COG4275	2.44636	26.5663	234	0.745621	1	Uncharacterized protein
COG0153	29396.7	29980.4	211	0.747952	1	Galactokinase
COG0253	27812.8	28420.4	211	0.747952	1	Diaminopimelate epimerase
COG0286	70772.1	69752.3	239	0.747952	1	Type I restriction-modification system, DNA methylase subunit
COG0348	20179.3	21011.9	211	0.747952	1	Polyferredoxin
COG0358	226041	227345	211	0.747952	1	DNA primase (bacterial type)
COG0480	103605	106454	211	0.747952	1	Translation elongation factor EF-G, a GTPase
COG0550	113871	113425	211	0.747952	1	DNA topoisomerase IA
COG0611	16152.3	15698.6	239	0.747952	1	Thiamine monophosphate kinase
COG0625	2082.64	1915.8	211	0.747952	1	Glutathione S-transferase
COG0629	56599.3	59543	211	0.747952	1	Single-stranded DNA-binding protein
COG0667	51725	53672.5	211	0.747952	1	Predicted oxidoreductase (related to aryl-alcohol dehydrogenase)
COG0732	85470	89414.9	211	0.747952	1	Restriction endonuclease S subunit
COG0794	17999.2	19401.7	211	0.747952	1	D-arabinose 5-phosphate isomerase GutQ
COG0846	46599.2	49245.6	211	0.747952	1	NAD-dependent protein deacetylase, SIR2 family
COG0852	15718.7	15303	239	0.747952	1	NADH:ubiquinone oxidoreductase 27 kD subunit (chain C)
COG1040	46427.2	48952.8	211	0.747952	1	Predicted amidophosphoribosyltransferases
COG1132	229459	226392	239	0.747952	1	ABC-type multidrug transport system, ATPase and permease component
COG1143	75690.7	74444.4	239	0.747952	1	Formate hydrogenlyase subunit 6/NADH:ubiquinone oxidoreductase 23 kD subunit (chain I)
COG1225	39407.3	40968.5	211	0.747952	1	Peroxiredoxin
COG1345	19610.4	19742	239	0.747952	1	Flagellar capping protein FliD
COG1378	1729.31	1339.92	239	0.747952	1	Sugar-specific transcriptional regulator TrmB
COG1768	4610.32	4428	239	0.747952	1	Predicted phosphohydrolase
COG1803	17385.4	17832.4	211	0.747952	1	Methylglyoxal synthase
COG1842	2214.7	2480.47	211	0.747952	1	Phage shock protein A
COG2256	30883.5	30497.9	239	0.747952	1	Replication-associated recombination protein RarA (DNA-dependent ATPase)
COG2257	2865.54	2763.06	239	0.747952	1	Type III secretion system substrate exporter, FlhB-like
COG2357	26691.2	27640.6	211	0.747952	1	ppGpp synthetase catalytic domain (RelA/SpoT-type nucleotidyltranferase)
COG2407	41416	42890.1	211	0.747952	1	L-fucose isomerase or related protein
COG3311	48240.4	48780.9	211	0.747952	1	Predicted DNA-binding transcriptional regulator AlpA
COG3316	34178	31674.1	239	0.747952	1	Transposase (or an inactivated derivative)
COG3356	567.453	502.933	211	0.747952	1	Predicted membrane-associated lipid hydrolase, neutral ceramidase superfamily
COG3386	5825.23	5769.61	239	0.747952	1	Sugar lactone lactonase YvrE
COG3513	9735.87	12114.1	211	0.747952	1	CRISPR/Cas system Type II associated protein, contains McrA/HNH and RuvC-like nuclease domains
COG3603	889.23	949.471	211	0.747952	1	Uncharacterized protein
COG4134	453.612	490.104	211	0.747952	1	ABC-type uncharacterized transport system YnjBCD, periplasmic component
COG4206	327233	321704	239	0.747952	1	Outer membrane cobalamin receptor protein
COG4335	476.299	514.055	211	0.747952	1	3-methyladenine DNA glycosylase AlkC
COG4467	1485.43	1182.86	239	0.747952	1	Regulator of replication initiation timing
COG4552	15437.3	16200	211	0.747952	1	Predicted acetyltransferase
COG4566	3669.04	3764.25	239	0.747952	1	Two-component response regulator, FixJ family, consists of REC and HTH domains
COG4750	6912.09	7920.05	211	0.747952	1	CTP:phosphocholine cytidylyltransferase involved in choline phosphorylation for cell surface LPS epi...
COG4898	573.369	682.328	239	0.747952	1	Uncharacterized protein
COG4951	7959.16	9615.78	211	0.747952	1	Uncharacterized protein
COG4978	9441.01	9076.81	239	0.747952	1	Bacterial effector-binding domain
COG5005	7942.34	8742.89	239	0.747952	1	Mu-like prophage protein gpG
COG5571	2804.92	2761.39	239	0.747952	1	Uncharacterized protein YhjY, contains autotransporter beta-barrel domain
COG2366	175.73	88.9653	238.5	0.750635	1	Acyl-homoserine lactone (AHL) acylase PvdQ
COG3418	83.9857	97.6104	212	0.750864	1	Flagellar biosynthesis/type III secretory pathway chaperone
COG3724	214.769	213.414	211.5	0.752976	1	Succinylarginine dihydrolase
COG4791	91.038	127.358	211.5	0.753618	1	Type III secretory pathway, component EscT
COG5562	138.813	181.222	238	0.754323	1	Uncharacterized conserved protein YbcV, DUF1398 family
COG5506	25.6041	40.0583	213	0.754528	1	Uncharacterized protein YueI
COG3478	67.507	103.786	212	0.755758	1	Predicted nucleic-acid-binding protein, contains Zn-ribbon domain
COG1107	21.4908	12.7456	234	0.758809	1	Archaea-specific RecJ-like exonuclease, contains DnaJ-type Zn finger domain
COG3569	426.241	20.8793	234	0.758809	1	DNA topoisomerase IB
COG4741	21.8322	16.1734	234	0.758809	1	Predicted secreted endonuclease distantly related to archaeal Holliday junction resolvase
COG3218	13.2931	32.7161	216.5	0.760111	1	ABC-type uncharacterized transport system, auxiliary component
COG1719	186.945	207.906	212	0.763017	1	Predicted hydrocarbon binding protein, contains 4VR domain
COG3026	210.329	182.341	238	0.763017	1	Negative regulator of sigma E activity
COG3517	262.181	186.361	238	0.763017	1	Predicted component of the type VI protein secretion system
COG5437	255.402	248.804	238	0.763017	1	Predicted secreted protein
COG2047	14.8162	4.2819	236	0.763162	1	Proteasome assembly chaperone (PAC2) family protein
COG3407	257.99	177.507	238	0.763176	1	Mevalonate pyrophosphate decarboxylase
COG1507	455.515	855.602	212	0.76329	1	Uncharacterized protein
COG1863	394.232	339.009	238	0.763411	1	Multisubunit Na+/H+ antiporter, MnhE subunit
COG3060	259.87	296.036	238	0.763411	1	Transcriptional regulator of met regulon
COG4128	670.926	1234.37	238	0.763411	1	Zona occludens toxin, predicted ATPase
COG4171	97.5042	150.876	212.5	0.765235	1	ABC-type antimicrobial peptide transport system, permease component
COG0012	35122.8	36189.8	212	0.766069	1	Ribosome-binding ATPase YchF, GTP1/OBG family
COG0164	26719.9	26892.7	212	0.766069	1	Ribonuclease HII
COG0267	7852.46	7663.52	238	0.766069	1	Ribosomal protein L33
COG0275	35190.9	35446.8	212	0.766069	1	16S rRNA C1402 N4-methylase RsmH
COG0283	34233.9	34549.4	212	0.766069	1	Cytidylate kinase
COG0295	20146.9	20380.2	212	0.766069	1	Cytidine deaminase
COG0344	14892.6	14783	238	0.766069	1	Phospholipid biosynthesis protein PlsY, probable glycerol-3-phosphate acyltransferase
COG0467	35735.1	33841.4	238	0.766069	1	RecA-superfamily ATPase, KaiC/GvpD/RAD55 family
COG0483	10911.2	11678.1	212	0.766069	1	Archaeal fructose-1,6-bisphosphatase or related enzyme of inositol monophosphatase family
COG0545	60221.7	60645.5	238	0.766069	1	FKBP-type peptidyl-prolyl cis-trans isomerase
COG0564	104821	103621	212	0.766069	1	Pseudouridylate synthase, 23S rRNA- or tRNA-specific
COG0597	23470.6	23830.8	212	0.766069	1	Lipoprotein signal peptidase
COG0627	20803.7	20194.2	238	0.766069	1	S-formylglutathione hydrolase FrmB
COG0645	3920.77	3832.98	238	0.766069	1	Predicted kinase
COG0759	12021.5	12331	212	0.766069	1	Membrane-anchored protein YidD, putatitve component of membrane protein insertase Oxa1/YidC/SpoIIIJ
COG0768	85118.7	87675.4	212	0.766069	1	Cell division protein FtsI/penicillin-binding protein 2
COG0791	71296.8	68843.9	238	0.766069	1	Cell wall-associated hydrolase, NlpC family
COG0834	75849.3	78233.6	212	0.766069	1	ABC-type amino acid transport/signal transduction system, periplasmic component/domain
COG0848	52791.7	54343.7	212	0.766069	1	Biopolymer transport protein ExbD
COG1080	56120	57596	212	0.766069	1	Phosphoenolpyruvate-protein kinase (PTS system EI component in bacteria)
COG1151	29505.5	29706.5	212	0.766069	1	Hydroxylamine reductase (hybrid-cluster protein)
COG1447	4748.56	5704.32	212	0.766069	1	Phosphotransferase system cellobiose-specific component IIA
COG1538	206785	209096	238	0.766069	1	Outer membrane protein TolC
COG1623	717.505	441.779	238	0.766069	1	Diadenylate cyclase (c-di-AMP synthetase), DNA integrity scanning protein DisA
COG1728	3564.84	3565	238	0.766069	1	Uncharacterized protein YaaR, TM1646/DUF327 family
COG1838	14634.7	15298.4	212	0.766069	1	Tartrate dehydratase beta subunit/Fumarate hydratase class I, C-terminal domain
COG1912	429.898	282.484	212	0.766069	1	S-adenosylmethionine hydrolase (SAM-hydroxide adenosyltransferase)
COG2096	13509.5	14318.1	212	0.766069	1	Cob(I)alamin adenosyltransferase
COG2172	11750.8	11320.1	238	0.766069	1	Anti-sigma regulatory factor (Ser/Thr protein kinase)
COG2216	11649.8	14245.6	212	0.766069	1	High-affinity K+ transport system, ATPase chain B
COG2234	36861	36054	238	0.766069	1	Zn-dependent amino- or carboxypeptidase, M28 family
COG2268	20727	19896.3	238	0.766069	1	Uncharacterized membrane protein YqiK, contains Band7/PHB/SPFH domain
COG2379	3130.06	3112.84	238	0.766069	1	Glycerate-2-kinase
COG2405	2724.2	3962.32	212	0.766069	1	Predicted nucleic acid-binding protein, contains PIN domain
COG2759	30774.5	30384.3	212	0.766069	1	Formyltetrahydrofolate synthetase
COG2842	9282.69	10167.4	238	0.766069	1	Bacteriophage DNA transposition protein, AAA+ family ATPase
COG2931	13640.4	15286.9	212	0.766069	1	Ca2+-binding protein, RTX toxin-related
COG2957	19414.1	19174.3	238	0.766069	1	Agmatine/peptidylarginine deiminase
COG2964	4905.94	5076.55	212	0.766069	1	Predicted transcriptional regulator YheO, contains PAS and DNA-binding HTH domains
COG3001	653.806	954.513	238	0.766069	1	Fructosamine-3-kinase
COG3331	6172.02	7117.45	212	0.766069	1	Penicillin-binding protein-related factor A, putative recombinase
COG3393	2438.15	2465.71	238	0.766069	1	Predicted acetyltransferase, GNAT family
COG3661	15180.2	14252.6	238	0.766069	1	Alpha-glucuronidase
COG3664	4513.49	4433.32	238	0.766069	1	Beta-xylosidase
COG3852	1798.49	1878.55	212	0.766069	1	Signal transduction histidine kinase, nitrogen specific
COG3957	5906.06	6259.15	238	0.766069	1	Phosphoketolase
COG3969	10784.8	10689.3	238	0.766069	1	Predicted phosphoadenosine phosphosulfate sulfurtransferase, contains C-terminal DUF3440 domain
COG4152	4180.68	5053.5	212	0.766069	1	ABC-type uncharacterized transport system, ATPase component
COG4225	86321.3	88480	238	0.766069	1	Rhamnogalacturonyl hydrolase YesR
COG4409	22426.9	21367.6	238	0.766069	1	Neuraminidase (sialidase)
COG4416	6854.26	7065.11	238	0.766069	1	Mu-like prophage FluMu protein Com
COG4635	872.825	1076.23	212	0.766069	1	Protoporphyrinogen IX oxidase, menaquinone-dependent (flavodoxin domain)
COG4670	2331.3	3978.03	212	0.766069	1	Acyl CoA:acetate/3-ketoacid CoA transferase
COG4675	11276.9	6164.81	238	0.766069	1	Microcystin-dependent protein (function unknown)
COG4912	34626.8	35301	212	0.766069	1	3-methyladenine DNA glycosylase AlkD
COG5653	156.887	1068.92	237	0.766142	1	Acetyltransferase involved in cellulose biosynthesis, CelD/BcsL family
COG5485	513.986	946.36	237.5	0.767518	1	Predicted ester cyclase
COG3555	89.6618	23.6161	214	0.767705	1	Aspartyl/asparaginyl beta-hydroxylase, cupin superfamily
COG2512	109.055	126.365	236.5	0.768173	1	Uncharacterized membrane protein
COG4454	73.856	34.1361	212.5	0.76925	1	Uncharacterized copper-binding protein, cupredoxin-like subfamily
COG4006	146.056	460.379	213	0.77021	1	CRISPR/Cas system-associated protein Csm6, COG1517 family
COG4615	203.758	230.978	212.5	0.772024	1	ABC-type siderophore export system, fused ATPase and permease components
COG2901	375.383	388.03	237.5	0.772383	1	DNA-binding protein Fis (factor for inversion stimulation)
COG1801	388.487	370.289	237.5	0.772565	1	Uncharacterized conserved protein YecE, DUF72 family
COG1318	56.4298	104.759	213	0.773416	1	Predicted transcriptional regulator
COG0646	125.846	134.148	237	0.776943	1	Methionine synthase I (cobalamin-dependent), methyltransferase domain
COG3703	109.44	158.174	213	0.776943	1	Cation transport regulator ChaC
COG3101	167.396	181.742	237	0.778609	1	Elongation factor P hydroxylase (EF-P beta-lysylation pathway)
COG2521	99.2823	132.868	235	0.780425	1	Predicted archaeal methyltransferase
COG0271	201.914	177.511	237	0.781021	1	Stress-induced morphogen (activity unknown)
COG3907	126.433	123.711	237	0.781021	1	Membrane-associated enzyme, PAP2 (acid phosphatase) superfamily
COG5074	62.8006	43.7523	236	0.781236	1	t-SNARE complex subunit, syntaxin
COG4884	145.37	149.882	213	0.781473	1	Uncharacterized conserved protein YfeS, contains WGR domain
COG3096	374.414	408.116	213	0.781796	1	Chromosome condensin MukBEF, ATPase and DNA-binding subunit MukB [Escherichia coli str. K-12 substr. MG1655
COG1174	418.435	450.926	237	0.781839	1	ABC-type proline/glycine betaine transport system, permease component
COG2933	306.896	240.379	237	0.781839	1	23S rRNA C2498 (ribose-2'-O)-methylase RlmM
COG3527	409.266	675.909	213	0.781839	1	Alpha-acetolactate decarboxylase
COG3824	879.075	1138.96	237	0.781839	1	Predicted Zn-dependent protease, minimal metalloprotease (MMP)-like domain
COG0831	914.782	442.071	213	0.78186	1	Urease gamma subunit
COG4861	2091.28	1663.75	237	0.78186	1	Uncharacterized protein
COG3785	74.9552	114.139	213.5	0.784292	1	Heat shock protein HspQ
COG4967	86.601	145.412	213.5	0.784292	1	Tfp pilus assembly protein PilV
COG0073	33793.6	34629.4	213	0.784312	1	tRNA-binding EMAP/Myf domain
COG0110	84724.9	88631.4	213	0.784312	1	Acetyltransferase (isoleucine patch superfamily)
COG0188	69520.8	69796.7	213	0.784312	1	DNA gyrase/topoisomerase IV, subunit A
COG0224	41219.2	42553.8	213	0.784312	1	FoF1-type ATP synthase, gamma subunit
COG0240	27659.8	28241.5	213	0.784312	1	Glycerol-3-phosphate dehydrogenase
COG0306	23848	25794.5	213	0.784312	1	Phosphate/sulfate permease
COG0317	52933.5	52079.8	213	0.784312	1	(p)ppGpp synthase/hydrolase, HD superfamily
COG0367	32464.4	32412.2	213	0.784312	1	Asparagine synthetase B (glutamine-hydrolyzing)
COG0384	1192.95	1369.05	213	0.784312	1	Predicted epimerase YddE/YHI9, PhzF superfamily
COG0477	42752.5	45235.5	213	0.784312	1	MFS family permease
COG0518	1201.64	1477.95	237	0.784312	1	GMP synthase - Glutamine amidotransferase domain
COG0532	39913.9	41057.7	213	0.784312	1	Translation initiation factor IF-2, a GTPase
COG0708	39681.3	39229	237	0.784312	1	Exonuclease III
COG0723	1268.32	1142.11	237	0.784312	1	Rieske Fe-S protein
COG0797	4796.41	4718.35	237	0.784312	1	Rare lipoprotein A, peptidoglycan hydrolase digesting naked glycans, contains C-terminal SPOR domain
COG0809	40888.3	40625.1	213	0.784312	1	S-adenosylmethionine:tRNA-ribosyltransferase-isomerase (queuine synthetase)
COG0859	19061.3	21822.4	213	0.784312	1	ADP-heptose:LPS heptosyltransferase
COG1198	39434.8	39794.3	213	0.784312	1	Primosomal protein N' (replication factor Y) - superfamily II helicase
COG1242	21781.9	22098.5	213	0.784312	1	Radical SAM superfamily enzyme
COG1386	10793.3	11164.9	213	0.784312	1	Chromosome segregation and condensation protein ScpB
COG1476	98583.9	98352.7	237	0.784312	1	DNA-binding transcriptional regulator, XRE-family HTH domain
COG1566	31754.2	34181.6	213	0.784312	1	Multidrug resistance efflux pump
COG1671	9312.21	8976.6	237	0.784312	1	Uncharacterized conserved protein YaiI, UPF0178 family
COG1949	1281.07	1968.24	213	0.784312	1	Oligoribonuclease (3'-5' exoribonuclease)
COG1985	26436.9	26908.8	213	0.784312	1	Pyrimidine reductase, riboflavin biosynthesis
COG2017	69221	69957.1	213	0.784312	1	Galactose mutarotase or related enzyme
COG2060	10933.2	12759.3	213	0.784312	1	K+-transporting ATPase, A chain
COG2156	8208.55	9416.24	213	0.784312	1	K+-transporting ATPase, c chain
COG2267	31531.4	30911.2	237	0.784312	1	Lysophospholipase, alpha-beta hydrolase superfamily
COG2335	3563.11	7980.55	213	0.784312	1	Uncaracterized surface protein containing fasciclin (FAS1) repeats
COG2703	9002.64	8666.57	237	0.784312	1	Hemerythrin
COG2755	186382	182744	237	0.784312	1	Lysophospholipase L1 or related esterase
COG2908	20100.6	20973.5	213	0.784312	1	UDP-2,3-diacylglucosamine pyrophosphatase LpxH
COG2911	39021	40321.1	213	0.784312	1	Autotransporter translocation and assembly factor TamB
COG3147	22350.7	21589.7	237	0.784312	1	Cell division protein DedD (periplasmic protein involved in septation)
COG3187	12621.7	14421.6	213	0.784312	1	Heat shock protein HslJ
COG3276	2549.12	2624.83	237	0.784312	1	Selenocysteine-specific translation elongation factor
COG3290	79193.7	83435.1	237	0.784312	1	Sensor histidine kinase regulating citrate/malate metabolism
COG3328	87237.4	83067.1	237	0.784312	1	Transposase (or an inactivated derivative)
COG3426	11969.3	12345.9	213	0.784312	1	Butyrate kinase
COG3623	780.421	844.582	213	0.784312	1	L-ribulose-5-phosphate 3-epimerase UlaE
COG3708	4267.52	4737.85	237	0.784312	1	Predicted transcriptional regulator YdeE, contains AraC-type DNA-binding domain
COG3723	4999.07	5027.56	213	0.784312	1	Recombinational DNA repair protein RecT
COG3976	23166.9	23075.6	213	0.784312	1	Uncharacterized protein, contains FMN-binding domain
COG4267	2820.19	2657.78	237	0.784312	1	Uncharacterized membrane protein
COG4292	225.449	250.915	237	0.784312	1	Low temperature requirement protein LtrA (function unknown)
COG4475	4688.68	4542.03	237	0.784312	1	Uncharacterized protein YwlG, UPF0340 family
COG4603	10653.9	9802.09	237	0.784312	1	ABC-type uncharacterized transport system, permease component
COG4624	39820.3	40220.5	213	0.784312	1	Iron only hydrogenase large subunit, C-terminal domain
COG4680	2700.01	3395.78	213	0.784312	1	mRNA-degrading endonuclease (mRNA interferase) HigB, toxic component of the HigAB toxin-antitoxin module
COG4690	25828.2	27568.6	213	0.784312	1	Dipeptidase
COG4771	631681	613057	237	0.784312	1	Outer membrane receptor for ferrienterochelin and colicins
COG4824	16136.2	16117.5	213	0.784312	1	Phage-related holin (Lysis protein)
COG4868	12838.6	12266.6	237	0.784312	1	Uncharacterized protein, UPF0371 family
COG4886	106895	104781	237	0.784312	1	Leucine-rich repeat (LRR) protein
COG4923	676.501	776.243	213	0.784312	1	Predicted nuclease (RNAse H fold)
COG4924	3604.12	3716.57	213	0.784312	1	Uncharacterized protein
COG4989	4210.72	3924.98	237	0.784312	1	Predicted oxidoreductase
COG5457	50.118	31.1415	216	0.786122	1	Uncharacterized conserved protein YjiS, DUF1127 family
COG5544	127.522	149.059	213.5	0.7864	1	Uncharacterized conserved protein YfiM, DUF2279 family
COG3258	11.1023	6.95333	219	0.788524	1	Cytochrome c
COG4899	24.5288	22.872	219	0.788524	1	Uncharacterized protein
COG4654	20.4992	22.2133	214.5	0.788723	1	Cytochrome c551/c552
COG4890	23.0414	19.2897	217.5	0.78934	1	Predicted outer membrane lipoprotein
COG3094	123.412	119.548	236	0.7897	1	Uncharacterized membrane protein SirB2
COG3977	206.583	280.418	236.5	0.791059	1	Alanine-alpha-ketoisovalerate (or valine-pyruvate) aminotransferase
COG3814	36.8302	54.1257	231.5	0.791208	1	Uncharacterized protein
COG4305	30.0111	46.9943	231.5	0.791208	1	Peptidoglycan-binding domain, expansin
COG5375	14.5272	69.3019	231.5	0.791208	1	Uncharacterized protein
COG5387	17.8248	65.1019	231.5	0.791208	1	Chaperone required for the assembly of the mitochondrial F1-ATPase
COG5462	23.3286	70.2328	231.5	0.791208	1	Predicted secreted (periplasmic) protein
COG4384	149.601	137.729	236	0.791263	1	Mu-like prophage protein gp45
COG3105	159.12	188.976	236	0.796711	1	Uncharacterized membrane-anchored protein YhcB, DUF1043 family
COG3776	115.7	158.691	214	0.796711	1	Uncharacterized conserved protein YhhL, DUF1145 family
COG3154	159.1	198.658	236	0.797421	1	Predicted lipid carrier protein YhbT, SCP2 domain
COG3726	165.826	173.437	236	0.79803	1	Uncharacterized membrane protein affecting hemolysin expression
COG1290	64.0272	55.4899	236	0.798984	1	Cytochrome b subunit of the bc complex
COG4114	192.02	197.222	236	0.798984	1	Ferric iron reductase protein FhuF, involved in iron transport
COG3396	205.358	196.128	214	0.799344	1	1,2-phenylacetyl-CoA epoxidase, catalytic subunit
COG4499	292.163	203.313	214	0.799344	1	Uncharacterized membrane protein YukC
COG5625	74.389	79.6237	214	0.799638	1	Predicted DNA-binding transcriptional regulator, contains HTH domain
COG4529	312.748	242.18	236	0.800053	1	Uncharacterized NAD(P)/FAD-binding protein YdhS
COG0397	256.864	240.515	214	0.800189	1	Uncharacterized conserved protein YdiU, UPF0061 family
COG4397	468.249	492.873	214	0.800286	1	Mu-like prophage major head subunit gpT
COG2835	264.49	275.575	214	0.800389	1	Uncharacterized conserved protein YbaR, Trm112 family
COG3123	119.933	122.705	214.5	0.800989	1	Uncharacterized conserved protein YaiE, UPF0345 family
COG0006	67877.5	67640.2	236	0.802671	1	Xaa-Pro aminopeptidase
COG0071	41950	41584.4	236	0.802671	1	Molecular chaperone IbpA, HSP20 family
COG0208	6666.83	6039.44	236	0.802671	1	Ribonucleotide reductase beta subunit, ferritin-like domain
COG0365	17199.1	16665.6	236	0.802671	1	Acyl-coenzyme A synthetase/AMP-(fatty) acid ligase
COG0468	36689.7	36571	236	0.802671	1	RecA/RadA recombinase
COG0489	37957.6	38104.3	214	0.802671	1	Chromosome partitioning ATPase, Mrp family, contains Fe-S cluster
COG0490	9319.25	10300.8	214	0.802671	1	K+/H+ antiporter YhaU, regulatory subunit KhtT
COG0499	4789.07	5248.8	236	0.802671	1	S-adenosylhomocysteine hydrolase
COG0544	47323.8	48534.5	214	0.802671	1	FKBP-type peptidyl-prolyl cis-trans isomerase (trigger factor)
COG0652	37637.5	37400.6	214	0.802671	1	Peptidyl-prolyl cis-trans isomerase (rotamase) - cyclophilin family
COG0842	50742.1	51393.3	214	0.802671	1	ABC-type multidrug transport system, permease component
COG1142	1980.77	2555.64	214	0.802671	1	Fe-S-cluster-containing hydrogenase component 2
COG1215	99208.7	97865.6	236	0.802671	1	Glycosyltransferase, catalytic subunit of cellulose synthase and poly-beta-1,6-N-acetylglucosamine synthase
COG1232	4536.12	5983.92	214	0.802671	1	Protoporphyrinogen oxidase
COG1260	13361.8	13912.4	214	0.802671	1	Myo-inositol-1-phosphate synthase
COG1298	4490.41	4583.85	236	0.802671	1	Flagellar biosynthesis pathway, component FlhA
COG1301	41310.1	45010.9	214	0.802671	1	Na+/H+-dicarboxylate symporter
COG1350	16610.1	16098.3	236	0.802671	1	Predicted alternative tryptophan synthase beta-subunit (paralog of TrpB)
COG1648	7709.83	7954.13	214	0.802671	1	Siroheme synthase (precorrin-2 oxidase/ferrochelatase domain)
COG1653	141480	141666	236	0.802671	1	ABC-type glycerol-3-phosphate transport system, periplasmic component
COG1738	11955.7	12085.9	214	0.802671	1	Uncharacterized PurR-regulated membrane protein YhhQ, DUF165 family
COG1843	3618.68	3565.05	236	0.802671	1	Flagellar hook assembly protein FlgD
COG1995	18505	19320.5	214	0.802671	1	4-hydroxy-L-threonine phosphate dehydrogenase PdxA
COG2022	18103.8	18789.1	214	0.802671	1	Thiamin biosynthesis thiazole synthase ThiGH, ThiG subunit
COG2039	2648.36	2908.71	214	0.802671	1	Pyrrolidone-carboxylate peptidase (N-terminal pyroglutamyl peptidase)
COG2197	128856	132667	214	0.802671	1	DNA-binding response regulator, NarL/FixJ family, contains REC and HTH domains
COG2239	24579.3	23660	236	0.802671	1	Mg/Co/Ni transporter MgtE (contains CBS domain)
COG2313	1232.09	939.575	236	0.802671	1	Pseudouridine-5'-phosphate glycosidase (pseudoU degradation)
COG2425	15307	14930.9	236	0.802671	1	Uncharacterized protein, contains a von Willebrand factor type A (vWA) domain
COG2608	61061.5	60447.7	236	0.802671	1	Copper chaperone CopZ
COG2715	23265.4	22259.1	236	0.802671	1	Spore maturation protein SpmA (function unknown)
COG2815	53978.6	56331.7	214	0.802671	1	PASTA domain, binds beta-lactams
COG2965	409.063	397.237	236	0.802671	1	Primosomal replication protein N
COG3506	10815.7	13832.7	214	0.802671	1	Regulation of enolase protein 1 (function unknown), concanavalin A-like superfamily
COG3590	24163.5	22123.5	236	0.802671	1	Predicted metalloendopeptidase
COG3864	8798.53	8987.56	214	0.802671	1	Predicted metal-dependent peptidase
COG4127	2825.23	3291.88	236	0.802671	1	Predicted restriction endonuclease, Mrr-cat superfamily
COG4336	1044.48	1060.98	236	0.802671	1	Uncharacterized protein YcsI, UPF0317 family
COG4420	1342.85	981.63	236	0.802671	1	Uncharacterized membrane protein
COG4581	4554.98	5835.95	214	0.802671	1	Superfamily II RNA helicase
COG4816	1610.52	1371.58	236	0.802671	1	Ethanolamine utilization protein EutL, ethanolamine utilization microcompartment shell protein
COG4964	699.38	734.51	214	0.802671	1	Flp pilus assembly protein, secretin CpaC
COG4990	4344.02	4592.42	236	0.802671	1	Uncharacterized protein YvpB
COG5295	18958.8	19304.4	236	0.802671	1	Autotransporter adhesin
COG5412	18622.2	19324.3	236	0.802671	1	Phage-related protein
COG5521	105.838	25.3026	234	0.803034	1	Maltodextrin utilization protein YvdJ (function unknown)
COG3162	135.928	161.612	235.5	0.805409	1	Uncharacterized membrane protein, DUF485 family
COG3199	59.521	65.013	235.5	0.805409	1	Predicted polyphosphate- or ATP-dependent NAD kinase
COG2994	84.2754	135.298	235	0.805915	1	ACP:hemolysin acyltransferase (hemolysin-activating protein)
COG2879	355.518	478.518	214.5	0.809517	1	Uncharacterized short protein YbdD, DUF466 family
COG3050	148.999	164.845	215	0.812007	1	DNA polymerase III, psi subunit
COG3741	33.6886	102.631	215	0.812007	1	N-formylglutamate amidohydrolase
COG3233	268.475	177.616	235	0.8141	1	Predicted deacetylase
COG3219	10.8121	10.8205	232	0.814365	1	Uncharacterized protein
COG3799	161.671	143.733	235	0.814958	1	Methylaspartate ammonia-lyase
COG5514	101.225	93.6516	234	0.817231	1	Uncharacterized protein
COG3114	130.512	177.624	215	0.817378	1	Heme exporter protein D
COG3135	139.8	138.936	235	0.817378	1	Predicted benzoate:H+ symporter BenE
COG3700	247.602	216.867	235	0.817774	1	Acid phosphatase (class B)
COG4994	185.153	124.047	215	0.818102	1	Uncharacterized protein
COG4795	359.696	401.448	215	0.81837	1	Type II secretory pathway, component PulJ
COG1276	207.264	256.81	215	0.818748	1	Putative copper export protein
COG1422	175.204	226.415	215	0.818748	1	Uncharacterized archaeal membrane protein, DUF106 family, distantly related to YidC/Oxa1
COG4993	502.379	363.614	215	0.818748	1	Glucose dehydrogenase
COG2041	248.808	246.785	215	0.819053	1	Periplasmic DMSO/TMAO reductase YedYZ, molybdopterin-dependent catalytic subunit
COG2766	276.727	176.702	235	0.819053	1	Predicted Ser/Thr protein kinase
COG1723	97.3154	124.568	215.5	0.820532	1	Uncharacterized protein, Rmd1/YagE family
COG0126	27734	27762.9	215	0.821137	1	3-phosphoglycerate kinase
COG0148	34135.1	33702.2	235	0.821137	1	Enolase
COG0157	20152.9	20885.7	215	0.821137	1	Nicotinate-nucleotide pyrophosphorylase
COG0166	31530.3	31903.8	215	0.821137	1	Glucose-6-phosphate isomerase
COG0194	33039.5	32530.9	215	0.821137	1	Guanylate kinase
COG0242	31543.1	32181.7	235	0.821137	1	Peptide deformylase
COG0289	26263.4	27157.5	215	0.821137	1	Dihydrodipicolinate reductase
COG0353	25626.3	25748.3	215	0.821137	1	Recombinational DNA repair protein RecR
COG0369	330.699	362.099	215	0.821137	1	Sulfite reductase, alpha subunit (flavoprotein)
COG0373	7066.36	6830.97	235	0.821137	1	Glutamyl-tRNA reductase
COG0417	9777.98	2454.07	235	0.821137	1	DNA polymerase elongation subunit (family B)
COG0423	28450.9	27813.6	215	0.821137	1	Glycyl-tRNA synthetase (class II)
COG0460	17846.2	18744.8	215	0.821137	1	Homoserine dehydrogenase
COG0504	28639.6	28658.4	215	0.821137	1	CTP synthase (UTP-ammonia lyase)
COG0514	76818	77762.1	215	0.821137	1	Superfamily II DNA helicase RecQ
COG0636	33010.6	32460.1	235	0.821137	1	FoF1-type ATP synthase, membrane subunit c/Archaeal/vacuolar-type H+-ATPase, subunit K
COG0638	686.806	1204.02	215	0.821137	1	20S proteasome, alpha and beta subunits
COG0671	100245	101548	215	0.821137	1	Membrane-associated phospholipid phosphatase
COG0676	688.093	812.286	215	0.821137	1	D-hexose-6-phosphate mutarotase
COG0701	7244.76	7602.27	215	0.821137	1	Uncharacterized membrane protein YraQ, UPF0718 family
COG0737	52785	53918.9	215	0.821137	1	2',3'-cyclic-nucleotide 2'-phosphodiesterase/5'- or 3'-nucleotidase, 5'-nucleotidase family
COG0807	28793.8	28891.5	235	0.821137	1	GTP cyclohydrolase II
COG0810	60772.9	59597.6	235	0.821137	1	Periplasmic protein TonB, links inner and outer membranes
COG0817	18240.5	17627.9	235	0.821137	1	Holliday junction resolvasome RuvABC endonuclease subunit
COG0838	10656.8	10211.1	235	0.821137	1	NADH:ubiquinone oxidoreductase subunit 3 (chain A)
COG1021	677.384	546.096	235	0.821137	1	Non-ribosomal peptide synthetase component E (peptide arylation enzyme)
COG1397	36253.3	35476.1	235	0.821137	1	ADP-ribosylglycohydrolase
COG1436	4336.93	4131.75	235	0.821137	1	Archaeal/vacuolar-type H+-ATPase subunit F/Vma7
COG1455	9120.83	8199.69	215	0.821137	1	Phosphotransferase system cellobiose-specific component IIC
COG1496	24191.7	25261.3	215	0.821137	1	Copper oxidase (laccase) domain
COG1528	16393.7	16270.7	235	0.821137	1	Ferritin
COG1551	2796.52	2785.88	235	0.821137	1	sRNA-binding carbon storage regulator CsrA
COG1555	37389.9	38070	235	0.821137	1	DNA uptake protein ComE and related DNA-binding proteins
COG1605	17415.8	17799	235	0.821137	1	Chorismate mutase
COG1857	2353.77	2613.45	235	0.821137	1	CRISPR/Cas system-associated protein Cas7, RAMP superfamily
COG2195	67643.3	67171.5	215	0.821137	1	Di- or tripeptidase
COG2738	16258.9	15862.4	235	0.821137	1	Zn-dependent membrane protease YugP
COG2812	42735.9	42875.3	215	0.821137	1	DNA polymerase III, gamma/tau subunits
COG2846	19556.3	19803.2	215	0.821137	1	Iron-sulfur cluster repair protein YtfE, RIC family, contains ScdAN and hemerythrin domains
COG2884	23691.6	23907.5	215	0.821137	1	ABC-type ATPase involved in cell division
COG3091	1481.43	1937.01	215	0.821137	1	Predicted Zn-dependent metalloprotease, SprT family
COG3246	789.716	1312.1	215	0.821137	1	Uncharacterized conserved protein, DUF849 family
COG3385	264543	227783	215	0.821137	1	IS4 transposase
COG3433	2126.24	1309.22	235	0.821137	1	Aryl carrier domain
COG3480	5810.45	6020.06	235	0.821137	1	Predicted secreted protein containing a PDZ domain
COG3640	4092.28	3935.02	235	0.821137	1	CO dehydrogenase nickel-insertion accessory protein CooC1
COG3774	22223.7	19769	235	0.821137	1	Mannosyltransferase OCH1 or related enzyme
COG3832	6351.82	6905.47	215	0.821137	1	Uncharacterized conserved protein YndB, AHSA1/START domain
COG3866	34318.8	38228.5	235	0.821137	1	Pectate lyase
COG3876	12989.1	12612.8	235	0.821137	1	Uncharacterized conserved protein YbbC, DUF1343 family
COG3879	3174	4701.85	215	0.821137	1	Uncharacterized conserved protein YlxW, UPF0749 family
COG4111	10297.3	9694.49	235	0.821137	1	Uncharacterized conserved protein
COG4636	6161.23	5232.87	235	0.821137	1	Endonuclease, Uma2 family (restriction endonuclease fold)
COG4651	913.499	879.787	235	0.821137	1	Predicted Kef-type K+ transport protein, K+/H+ antiporter domain
COG4660	22501.8	22810.6	215	0.821137	1	Na+-translocating ferredoxin:NAD+ oxidoreductase RNF, RnfE subunit
COG4667	27215.8	27386.9	215	0.821137	1	Predicted phospholipase, patatin/cPLA2 family
COG5434	165406	168814	215	0.821137	1	Polygalacturonase
COG5499	3582.01	5213.29	215	0.821137	1	Antitoxin component HigA of the HigAB toxin-antitoxin module, contains an N-terminal HTH domain
COG2144	42.928	39.1243	232.5	0.823174	1	Selenophosphate synthetase-related protein
COG4571	32.7002	32.2372	233.5	0.825053	1	Outer membrane protease
COG4359	8.16401	65.4369	230.5	0.825389	1	2-hydroxy-3-keto-5-methylthiopentenyl-1-phosphate phosphatase (methionine salvage)
COG1017	49.1523	31.9135	217	0.82581	1	Hemoglobin-like flavoprotein
COG2881	10.2007	19.393	217	0.82581	1	Uncharacterized protein
COG3496	47.9839	31.3982	217	0.82581	1	Uncharacterized conserved protein, DUF1365 family
COG3545	30.4898	122.01	217	0.82581	1	Predicted esterase of the alpha/beta hydrolase fold
COG3253	76.1137	32.6067	215.5	0.826833	1	Chlorite dismutase
COG4688	45.6079	126.474	216	0.829066	1	Uncharacterized protein
COG3924	194.467	237.996	234	0.834136	1	Uncharacterized membrane protein YhdT
COG4876	234.924	290.573	216	0.834136	1	Uncharacterized protein YdaT
COG4110	274.232	676.822	234	0.83539	1	Uncharacterized protein involved in tellurium resistance
COG1673	68.8651	136.521	234	0.835889	1	Predicted RNA-binding protein, contains PUA-like EVE domain
COG3685	233.149	267.995	216	0.835889	1	Ferritin-like metal-binding protein YciE
COG4138	119.396	147.565	234	0.83667	1	ABC-type cobalamin transport system, ATPase component
COG1062	291.321	210.324	234	0.836965	1	Zn-dependent alcohol dehydrogenase
COG2329	581.697	616.13	216	0.836965	1	Heme-degrading monooxygenase HmoA and related ABM domain proteins
COG1056	220.264	307.667	216	0.837205	1	Nicotinamide mononucleotide adenylyltransferase
COG2269	224.994	275.21	234	0.837545	1	Elongation factor P--beta-lysine ligase (EF-P beta-lysylation pathway)
COG4170	126.013	150.849	216	0.837545	1	ABC-type antimicrobial peptide transport system, ATPase component
COG2111	510.412	532.865	216	0.837656	1	Multisubunit Na+/H+ antiporter, MnhB subunit
COG1986	398.799	386.395	234	0.837735	1	Non-canonical (house-cleaning) NTP pyrophosphatase, all-alpha NTP-PPase family
COG2719	265.707	186.054	234	0.837735	1	Stage V sporulation protein SpoVR/YcgB, involved in spore cortex formation (function unknown)
COG3157	444.901	411.66	234	0.837735	1	Type VI protein secretion system component Hcp (secreted cytotoxin)
COG4834	829.391	1073.42	216	0.837836	1	Uncharacterized protein
COG4945	97.817	266.861	217	0.838417	1	Carbohydrate-binding DOMON domain
COG0169	29588	29478.5	234	0.8397	1	Shikimate 5-dehydrogenase
COG0241	18818.3	18311.7	234	0.8397	1	Histidinol phosphatase or a related phosphatase
COG0243	7120.47	7605.14	216	0.8397	1	Anaerobic selenocysteine-containing dehydrogenase
COG0447	10942.6	10576.1	234	0.8397	1	1,4-Dihydroxy-2-naphthoyl-CoA synthase
COG0471	22776.1	22182.8	234	0.8397	1	Di- and tricarboxylate transporter
COG0482	47475.3	47778.6	216	0.8397	1	tRNA U34 2-thiouridine synthase MnmA/TrmU, contains the PP-loop ATPase domain
COG0533	29328.3	30144.5	216	0.8397	1	tRNA A37 threonylcarbamoyltransferase TsaD
COG0547	37078.5	36486.8	234	0.8397	1	Anthranilate phosphoribosyltransferase
COG0607	42731.1	41623	234	0.8397	1	Rhodanese-related sulfurtransferase
COG0657	61352.8	62221.8	234	0.8397	1	Acetyl esterase/lipase
COG0770	39709.8	39376.2	234	0.8397	1	UDP-N-acetylmuramyl pentapeptide synthase
COG1032	65270.1	65714.3	234	0.8397	1	Radical SAM superfamily enzyme YgiQ, UPF0313 family
COG1188	19082.7	18533.2	216	0.8397	1	Ribosomal 50S subunit-recycling heat shock protein, contains S4 domain
COG1194	23996.5	23755.7	234	0.8397	1	Adenine-specific DNA glycosylase, acts on AG and A-oxoG pairs
COG1346	23054.7	23155.2	234	0.8397	1	Putative effector of murein hydrolase
COG1382	4934.06	5023.33	216	0.8397	1	Prefoldin, chaperonin cofactor
COG1453	20275.2	21330.4	216	0.8397	1	Predicted oxidoreductase of the aldo/keto reductase family
COG1494	946.611	1406.95	216	0.8397	1	Fructose-1,6-bisphosphatase/sedoheptulose 1,7-bisphosphatase or related protein
COG1570	28268	28366.5	216	0.8397	1	Exonuclease VII, large subunit
COG1609	155375	165207	216	0.8397	1	DNA-binding transcriptional regulator, LacI/PurR family
COG1957	8135.92	9650.2	216	0.8397	1	Inosine-uridine nucleoside N-ribohydrolase
COG1990	983.817	1148.89	216	0.8397	1	Peptidyl-tRNA hydrolase
COG2116	6671.28	7039.41	234	0.8397	1	Formate/nitrite transporter FocA, FNT family
COG2204	115609	114862	234	0.8397	1	DNA-binding transcriptional response regulator, NtrC family, contains REC, AAA-type ATPase, and a Fis-type DNA-binding domains
COG2208	16830.3	17314.3	234	0.8397	1	Serine phosphatase RsbU, regulator of sigma subunit
COG2210	9067.23	9305.2	234	0.8397	1	Peroxiredoxin family protein
COG2254	3697.73	2691.03	234	0.8397	1	CRISPR/Cas system-associated endonuclease Cas3-HD
COG2378	48654	48087.1	234	0.8397	1	Predicted DNA-binding transcriptional regulator YafY, contains an HTH and WYL domains
COG2382	22567.5	23833.1	216	0.8397	1	Enterochelin esterase or related enzyme
COG2723	28654.1	25846	216	0.8397	1	Beta-glucosidase/6-phospho-beta-glucosidase/beta-galactosidase
COG3087	14526.9	14330	234	0.8397	1	Cell division protein FtsN
COG3152	6659.51	8499.89	216	0.8397	1	Uncharacterized membrane protein YhaH, DUF805 family
COG3190	536.778	495.308	234	0.8397	1	Flagellar biogenesis protein FliO
COG3279	149600	149932	234	0.8397	1	DNA-binding response regulator, LytR/AlgR family
COG3287	1792.49	1958.08	234	0.8397	1	Uncharacterized conserved protein, contains FIST_N domain
COG3307	32042.6	33639	216	0.8397	1	O-antigen ligase
COG3339	7324.96	7653.43	234	0.8397	1	Uncharacterized membrane protein YkvA, DUF1232 family
COG3451	163258	162706	234	0.8397	1	Type IV secretory pathway, VirB4 component
COG3475	28434.3	27734.6	234	0.8397	1	Phosphorylcholine metabolism protein LicD
COG3539	3783.4	4644.67	216	0.8397	1	Pilin (type 1 fimbria component protein)
COG3579	40886.4	41746.8	216	0.8397	1	Aminopeptidase C
COG3710	1760.4	1798.37	234	0.8397	1	DNA-binding winged helix-turn-helix (wHTH) domain
COG3743	2991.25	2809.52	216	0.8397	1	Predicted 5' DNA nuclease, flap endonuclease-1-like, helix-3-turn-helix (H3TH) domain
COG3772	21291.6	23167.4	234	0.8397	1	Phage-related lysozyme (muramidase), GH24 family
COG3808	13657.8	13971.2	216	0.8397	1	Na+ or H+-translocating membrane pyrophosphatase
COG3937	2767.01	2938.1	216	0.8397	1	Polyhydroxyalkanoate synthesis regulator phasin
COG3959	19016.9	19295.3	234	0.8397	1	Transketolase, N-terminal subunit
COG3975	2023	2204.46	216	0.8397	1	Predicted metalloprotease, contains C-terminal PDZ domain
COG4194	4697.46	4662.38	234	0.8397	1	Uncharacterized membrane protein
COG4227	80981	80166	234	0.8397	1	Antirestriction protein ArdC
COG4531	7837.39	9003.09	216	0.8397	1	ABC-type Zn2+ transport system, periplasmic component/surface adhesin
COG4632	13980	14708.2	216	0.8397	1	Exopolysaccharide biosynthesis protein related to N-acetylglucosamine-1-phosphodiester alpha-N-acety...
COG4650	195.396	423.691	234	0.8397	1	Sigma54-dependent transcription regulator containing an AAA-type ATPase domain and a DNA-binding domain
COG4692	9368.99	10310.9	216	0.8397	1	Predicted neuraminidase (sialidase)
COG4728	8566.57	9178.71	216	0.8397	1	Uncharacterized protein
COG4753	52089.4	48916.8	234	0.8397	1	Two-component response regulator, YesN/AraC family, consists of REC and AraC-type DNA-binding domains
COG4907	3372.14	3888.62	234	0.8397	1	Uncharacterized membrane protein
COG4948	46039.6	45789.8	234	0.8397	1	L-alanine-DL-glutamate epimerase or related enzyme of enolase superfamily
COG5002	281230	285408	216	0.8397	1	Signal transduction histidine kinase
COG5019	2586.38	2888.59	234	0.8397	1	Septin family protein
COG4754	291.115	51.0982	216.5	0.842203	1	Uncharacterized protein
COG3660	57.6122	150.223	231	0.842516	1	Mitochondrial fission protein ELM1
COG3151	163.123	203.467	216.5	0.844946	1	Uncharacterized protein YqiB, DUF1249 family
COG2718	286.016	197.642	233.5	0.84684	1	Uncharacterized conserved protein YeaH/YhbH, required for sporulation, DUF444 family
COG1006	296.185	281.818	233.5	0.847209	1	Multisubunit Na+/H+ antiporter, MnhC subunit
COG3009	210.896	289.269	233.5	0.847254	1	Uncharacterized lipoprotein YmbA
COG4811	113.84	139.111	233	0.852729	1	Uncharacterized membrane protein YobD, UPF0266 family
COG3149	158.009	218.503	217	0.85401	1	Type II secretory pathway, component PulM
COG4682	323.442	366.942	217	0.85566	1	Uncharacterized membrane protein YiaA
COG3228	140.546	151.385	217	0.855922	1	Mlc titration factor MtfA, regulates ptsG expression
COG2979	161.675	160.104	217	0.856135	1	Uncharacterized membrane protein YebE, DUF533 family
COG3106	125.169	168.738	217	0.856135	1	Predicted ATPase, YcjX-like family
COG4215	406.588	313.662	233	0.856135	1	ABC-type arginine transport system, permease component
COG4139	147.99	134.895	233	0.856304	1	ABC-type cobalamin transport system, permease component
COG4592	170.121	165.712	233	0.856304	1	ABC-type Fe2+-enterobactin transport system, periplasmic component
COG4135	154.223	149.697	233	0.856436	1	ABC-type uncharacterized transport system YnjBCD, permease component
COG5339	333.747	679.58	233	0.856436	1	Uncharacterized conserved protein YdgA, DUF945 family
COG1485	284.165	241.281	217	0.856535	1	Predicted ATPase
COG2850	288.212	468.821	233	0.856605	1	Ribosomal protein L16 Arg81 hydroxylase, contains JmjC domain
COG4575	410.931	503.772	233	0.856652	1	Membrane-anchored ribosome-binding protein, inhibits growth in stationary phase, ElaB/YqjD/DUF883 family
COG3662	78.2306	13.0097	231.5	0.856762	1	Uncharacterized conserved protein, DUF2236 family
COG3479	80.5087	54.6501	218	0.857464	1	Phenolic acid decarboxylase
COG0121	1046.32	1466.66	217	0.858351	1	Predicted glutamine amidotransferase
COG0133	22235.6	22716.4	217	0.858351	1	Tryptophan synthase beta chain
COG0171	1504.77	1239.91	233	0.858351	1	NH3-dependent NAD+ synthetase
COG0176	15407.7	16632	217	0.858351	1	Transaldolase
COG0214	11927.1	12998.8	217	0.858351	1	Pyridoxal biosynthesis lyase PdxS
COG0362	7472.6	8441.28	233	0.858351	1	6-phosphogluconate dehydrogenase
COG0605	9248.2	9278.01	217	0.858351	1	Superoxide dismutase
COG0640	35730.9	34689.4	233	0.858351	1	DNA-binding transcriptional regulator, ArsR family
COG0658	15785.9	15758.4	217	0.858351	1	Predicted membrane metal-binding protein
COG0738	92519.4	97430.6	217	0.858351	1	Fucose permease
COG0754	4136.12	4443.77	233	0.858351	1	Glutathionylspermidine synthase
COG0854	8519.47	9144.84	217	0.858351	1	Pyridoxine 5'-phosphate synthase PdxJ
COG1001	9590.89	9131.99	233	0.858351	1	Adenine deaminase
COG1033	18557.8	18909.7	233	0.858351	1	Predicted exporter protein, RND superfamily
COG1108	24386.7	24028.4	233	0.858351	1	ABC-type Mn2+/Zn2+ transport system, permease component
COG1192	145150	148462	217	0.858351	1	Cellulose biosynthesis protein BcsQ
COG1451	23784.9	23363.3	233	0.858351	1	Predicted metal-dependent hydrolase
COG1518	20324.2	21289.8	233	0.858351	1	CRISPR/Cas system-associated endonuclease Cas1
COG1541	41900.6	41650.4	233	0.858351	1	Phenylacetate-coenzyme A ligase PaaK, adenylate-forming domain family
COG1596	47094.6	47523.8	217	0.858351	1	Periplasmic protein involved in polysaccharide export, contains SLBB domain of the beta-grasp fold
COG1682	16772.5	16189.9	233	0.858351	1	ABC-type polysaccharide/polyol phosphate export permease
COG1754	19272.8	19178.6	233	0.858351	1	Uncharacterized C-terminal domain of topoisomerase IA
COG1781	17419.7	17750	217	0.858351	1	Aspartate carbamoyltransferase, regulatory subunit
COG1879	50883.1	48070	233	0.858351	1	ABC-type sugar transport system, periplasmic component, contains N-terminal xre family HTH domain
COG1902	32061.4	32487.2	217	0.858351	1	2,4-dienoyl-CoA reductase or related NADH-dependent reductase, Old Yellow Enzyme (OYE) family
COG2082	16081.4	16313.8	217	0.858351	1	Precorrin isomerase
COG2161	17549	17813.9	217	0.858351	1	Antitoxin component YafN of the YafNO toxin-antitoxin module, PHD/YefM family
COG2859	11221.4	11146	233	0.858351	1	Uncharacterized protein
COG2898	3477.59	4018.43	233	0.858351	1	Lysylphosphatidylglycerol synthetase, C-terminal domain, DUF2156 family
COG3116	274.293	327.577	217	0.858351	1	Cell division protein FtsL, interacts with FtsB, FtsL and FtsQ
COG3191	6330.05	6212.29	217	0.858351	1	L-aminopeptidase/D-esterase
COG3267	1894.05	1287.58	217	0.858351	1	Type II secretory pathway, component ExeA (predicted ATPase)
COG3629	7398.44	7982.43	217	0.858351	1	DNA-binding transcriptional activator of the SARP family
COG3758	511.196	356.6	233	0.858351	1	Various environmental stresses-induced protein Ves (function unknown)
COG3760	9144.34	8814.22	233	0.858351	1	Uncharacterized protein
COG4105	21830.7	21589.1	233	0.858351	1	Outer membrane protein assembly factor BamD, BamD/ComL family
COG4271	1239.55	955.081	233	0.858351	1	Predicted nucleotide-binding protein containing TIR -like domain
COG4573	1751.44	2125.6	217	0.858351	1	Tagatose-1,6-bisphosphate aldolase non-catalytic subunit AgaZ/GatZ
COG4586	1284.31	1251.68	233	0.858351	1	ABC-type uncharacterized transport system, ATPase component
COG4637	51865.3	52936.6	217	0.858351	1	Predicted ATPase
COG4676	1420.51	1920.38	233	0.858351	1	Uncharacterized conserved protein YfaP, DUF2135 family
COG4774	24067.2	24593.5	217	0.858351	1	Outer membrane receptor for monomeric catechols
COG4850	692.918	1211.41	233	0.858351	1	Phosphatidate phosphatase APP1
COG4928	16975.1	17879	217	0.858351	1	Predicted P-loop ATPase, KAP-like
COG4942	36583.8	37096.2	217	0.858351	1	Septal ring factor EnvC, activator of murein hydrolases AmiA and AmiB
COG4965	11373.6	10969.2	233	0.858351	1	Flp pilus assembly protein TadB
COG4974	377482	372957	217	0.858351	1	Site-specific recombinase XerD
COG5511	2769.98	2886.46	217	0.858351	1	Bacteriophage capsid protein
COG5587	8724.58	8428.5	217	0.858351	1	Uncharacterized conserved protein, DUF2461 family
COG5272	34.1208	202.757	218	0.859721	1	Ubiquitin
COG3530	123.254	134.395	217.5	0.859943	1	Uncharacterized conserved protein, DUF3820 family
COG3455	230.627	147.283	217.5	0.861715	1	Type VI protein secretion system component VasF
COG3030	165.954	188.856	217.5	0.864126	1	Protein affecting phage T7 exclusion by the F plasmid, UPF0716 family
COG3364	96.2548	64.705	232.5	0.864892	1	Predicted nucleic acid-binding protein, contains Zn-ribbon domain
COG0837	146.889	178.153	217.5	0.865432	1	Glucokinase
COG2992	215.23	401.695	232.5	0.865432	1	Uncharacterized FlgJ-related protein
COG4294	287.301	236.39	217.5	0.866005	1	UV DNA damage repair endonuclease
COG3132	134.786	148.848	232	0.874132	1	Uncharacterized conserved protein YceH, UPF0502 family
COG4043	497.553	425.856	232	0.874132	1	ASC-1 homology (ASCH) domain, predicted RNA-binding domain
COG3143	87.3308	120.836	232	0.874459	1	Chemotaxis regulator CheZ, phosphatase of CheY~P
COG3140	47.4052	80.9224	219	0.874583	1	Uncharacterized conserved protein YoaH, UPF0181 family
COG3558	105.024	28.802	231	0.874583	1	Uncharacterized conserved protein, nuclear transport factor 2 (NTF2) superfamily
COG3102	183.176	184.047	218	0.874962	1	Uncharacterized conserved protein YecM, predicted metalloenzyme
COG3109	248.822	301.22	218	0.874962	1	sRNA-binding protein
COG3057	188.968	192.943	218	0.875147	1	Negative regulator of replication initiation
COG4808	120.128	141.292	232	0.875147	1	Uncharacterized lipoprotein YehR, DUF1307 family
COG2212	269.003	285.762	218	0.87541	1	Multisubunit Na+/H+ antiporter, MnhF subunit
COG3006	147.846	163.724	218	0.87541	1	Chromosome condensin MukBEF complex, kleisin-like MukF subunit
COG3248	195.515	180.614	218	0.87541	1	Nucleoside-specific outer membrane channel protein Tsx
COG2988	271.825	193.654	232	0.875495	1	Succinylglutamate desuccinylase
COG4999	244.652	365.043	218	0.875556	1	Uncharacterized domain of BarA-like signal transduction histidine kinase
COG0269	418.069	485.698	218	0.875597	1	3-keto-L-gulonate-6-phosphate decarboxylase
COG2995	350.706	340.664	232	0.875597	1	Uncharacterized paraquat-inducible protein A
COG3180	309.577	338.705	218	0.875621	1	Uncharacterized membrane protein AbrB, regulator of aidB expression
COG4693	585.795	279.838	232	0.875621	1	Oxidoreductase (NAD-binding), involved in siderophore biosynthesis
COG1326	608.541	555.697	232	0.875634	1	Uncharacterized archaeal Zn-finger protein
COG3667	131.07	119.008	219	0.877041	1	Uncharacterized protein involved in copper resistance
COG0029	26465.8	26854.7	218	0.87708	1	Aspartate oxidase
COG0034	44480.4	43598.4	232	0.87708	1	Glutamine phosphoribosylpyrophosphate amidotransferase
COG0038	22656.4	22570.4	232	0.87708	1	H+/Cl- antiporter ClcA
COG0249	70705.1	69882.6	218	0.87708	1	DNA mismatch repair ATPase MutS
COG0449	49400.9	48472.6	232	0.87708	1	Glucosamine 6-phosphate synthetase, contains amidotransferase and phosphosugar isomerase domains
COG0450	16217	16708.8	218	0.87708	1	Alkyl hydroperoxide reductase subunit AhpC (peroxiredoxin)
COG0517	44825.5	45278.7	232	0.87708	1	CBS domain
COG0565	708.88	709.267	232	0.87708	1	tRNA C32,U32 (ribose-2'-O)-methylase TrmJ or a related methyltransferase
COG0618	30377.4	30106	232	0.87708	1	nanoRNase/pAp phosphatase, hydrolyzes c-di-AMP and oligoRNAs
COG0695	1758.18	2679.18	218	0.87708	1	Glutaredoxin
COG0710	10654.5	10611.5	232	0.87708	1	3-dehydroquinate dehydratase
COG0750	31641.9	30939	218	0.87708	1	Membrane-associated protease RseP, regulator of RpoE activity
COG0793	96257.6	93951.9	232	0.87708	1	C-terminal processing protease CtpA/Prc, contains a PDZ domain
COG0795	33333	32756.3	232	0.87708	1	Lipopolysaccharide export LptBFGC system, permease protein LptF
COG0800	23469.8	22675.6	232	0.87708	1	2-keto-3-deoxy-6-phosphogluconate aldolase
COG1014	38008.1	38445.3	218	0.87708	1	Pyruvate:ferredoxin oxidoreductase or related 2-oxoacid:ferredoxin oxidoreductase, gamma subunit
COG1018	2171.06	1899.37	232	0.87708	1	Ferredoxin-NADP reductase
COG1092	37606.6	37335.5	232	0.87708	1	23S rRNA G2069 N7-methylase RlmK or C1962 C5-methylase RlmI
COG1134	17616.3	17481.4	232	0.87708	1	ABC-type polysaccharide/polyol phosphate transport system, ATPase component
COG1165	17280.5	16448.2	232	0.87708	1	2-succinyl-5-enolpyruvyl-6-hydroxy-3-cyclohexene-1-carboxylate synthase
COG1218	9590.04	10407.8	218	0.87708	1	3'-Phosphoadenosine 5'-phosphosulfate (PAPS) 3'-phosphatase
COG1247	30368.4	29941	232	0.87708	1	L-amino acid N-acyltransferase YncA
COG1331	27744.2	29545.4	218	0.87708	1	Uncharacterized conserved protein YyaL, SSP411 family, contains thoiredoxin and six-hairpin glycosidase-like domains
COG1418	39514.1	40267.9	218	0.87708	1	HD superfamily phosphodieaserase, includes HD domain of RNase Y
COG1432	11320.7	11884.6	218	0.87708	1	Uncharacterized conserved protein, LabA/DUF88 family
COG1516	6091.34	6512.66	232	0.87708	1	Flagellin-specific chaperone FliS
COG1594	2523.05	2707.13	232	0.87708	1	DNA-directed RNA polymerase, subunit M/Transcription elongation factor TFIIS
COG1598	15407.5	13967.8	232	0.87708	1	Predicted nuclease of the RNAse H fold, HicB family
COG1715	5274.43	6014.47	218	0.87708	1	Restriction endonuclease Mrr
COG1724	3445.25	3205.17	232	0.87708	1	Predicted RNA binding protein YcfA, dsRBD-like fold, HicA-like mRNA interferase family
COG1733	26006.8	27489.7	218	0.87708	1	DNA-binding transcriptional regulator, HxlR family
COG1825	14487.2	14667.9	218	0.87708	1	Ribosomal protein L25 (general stress protein Ctc)
COG2200	35696	36923.4	232	0.87708	1	EAL domain, c-di-GMP-specific phosphodiesterase class I (or its enzymatically inactive variant)
COG2311	17554.7	17694.8	232	0.87708	1	Uncharacterized membrane protein YeiB
COG2374	28750.8	28774.5	232	0.87708	1	Predicted extracellular nuclease
COG2895	14956.7	15060.4	218	0.87708	1	Sulfate adenylyltransferase subunit 1, EFTu-like GTPase family
COG3028	461.591	425.332	232	0.87708	1	Ribosomal 50S subunit-associated protein YjgA (function unknown), DUF615 family
COG3069	5887.78	5301.83	232	0.87708	1	C4-dicarboxylate transporter
COG3074	2258.99	1953.63	232	0.87708	1	Cell division protein ZapB, interacts with FtsZ
COG3081	6087.85	5688.09	232	0.87708	1	Nucleoid-associated protein YejK (function unknown)
COG3260	898.404	974.027	232	0.87708	1	Ni,Fe-hydrogenase III small subunit
COG3323	7094.45	7369.87	218	0.87708	1	Uncharacterized protein
COG3537	115379	117348	232	0.87708	1	Putative alpha-1,2-mannosidase
COG3562	1416.25	812.324	232	0.87708	1	Capsule polysaccharide modification protein KpsS
COG3641	6530.84	6762.34	232	0.87708	1	Uncharacterized membrane protein (does not regulate perfringolysin O expression)
COG3649	7957.53	7641.26	232	0.87708	1	CRISPR/Cas system type I-B associated protein Csh2, Cas7 group, RAMP superfamily
COG3655	29025.3	28565.2	232	0.87708	1	DNA-binding transcriptional regulator, XRE family
COG3740	7403.53	8390.4	218	0.87708	1	Phage head maturation protease
COG3868	1360.36	1454.68	232	0.87708	1	Uncharacterized protein
COG3919	5871.27	3992.85	218	0.87708	1	Predicted ATP-dependent carboligase, ATP-grasp superfamily
COG3920	1798.56	2644.12	218	0.87708	1	Two-component sensor histidine kinase, HisKA and HATPase domains
COG3934	10396.5	11247.7	232	0.87708	1	Endo-1,4-beta-mannosidase
COG3935	48356.7	45399.4	232	0.87708	1	DNA replication protein DnaD
COG4372	55413.8	50514.3	232	0.87708	1	Uncharacterized conserved protein, contains DUF3084 domain
COG4383	11038.8	13021.6	232	0.87708	1	Mu-like prophage protein gp29
COG4565	1369.59	1294.63	218	0.87708	1	Response regulator of citrate/malate metabolism
COG4633	2260.24	3279.22	218	0.87708	1	Plastocyanin domain containing protein
COG4684	9661.08	9622.18	232	0.87708	1	Uncharacterized membrane protein
COG4799	39255.6	39891.2	218	0.87708	1	Acetyl-CoA carboxylase, carboxyltransferase component
COG4822	19025.1	19363.5	218	0.87708	1	Cobalamin biosynthesis protein CbiK, Co2+ chelatase
COG5281	1864.83	1734.1	232	0.87708	1	Phage-related minor tail protein
COG3892	128.666	56.3719	231	0.879209	1	Myo-inositol catabolism protein IolC
COG4158	106.654	28.378	231	0.879209	1	Predicted ABC-type sugar transport system, permease component
COG4568	99.5507	142.543	231.5	0.879786	1	Transcriptional antiterminator Rof (Rho-off)
COG3650	118.479	162.821	231.5	0.881311	1	Uncharacterized membrane protein
COG5048	127.854	28.2584	220	0.881651	1	FOG: Zn-finger
COG1513	165.265	176.843	218.5	0.883386	1	Cyanate lyase
COG2380	288.299	440.254	231.5	0.883386	1	Uncharacterized protein
COG3085	167.184	180.805	218.5	0.884045	1	Uncharacterized conserved protein YifE, UPF0438 family
COG3138	276.925	174.455	231.5	0.884045	1	Arginine/ornithine N-succinyltransferase beta subunit
COG3722	275.465	337.558	231.5	0.884818	1	DNA-binding transcriptional regulator, MltR family
COG3736	207.675	321.697	231.5	0.884818	1	Type IV secretory pathway, component VirB8
COG2969	436.498	399.982	231.5	0.885131	1	Stringent starvation protein B
COG2926	102.099	113.849	231	0.890481	1	Uncharacterized conserved protein YeeX, DUF496 family
COG3171	141.438	136.692	231	0.890481	1	Uncharacterized conserved protein YggL, DUF469 family
COG3029	154.593	148.488	231	0.891715	1	Fumarate reductase subunit C
COG5607	93.5304	146.834	219	0.892221	1	CHAD domain (function unknown)
COG2134	173.061	253.09	231	0.89337	1	CDP-diacylglycerol pyrophosphatase
COG4814	271.887	132.077	231	0.893648	1	Uncharacterized protein with an alpha/beta hydrolase fold
COG5616	100.639	171.669	219	0.893648	1	TolB amino-terminal domain (function unknown)
COG2983	149.497	219.829	231	0.893881	1	Uncharacterized cysteine cluster protein YcgN, CxxCxxCC family
COG3847	234.518	258.983	219	0.893881	1	Flp pilus assembly protein, pilin Flp
COG3068	174.867	241.648	219	0.894455	1	Uncharacterized protein YjaG, DUF416 family
COG2303	346.324	257.468	231	0.89458	1	Choline dehydrogenase or related flavoprotein
COG3211	163.624	221.929	231	0.89458	1	Secreted phosphatase, PhoX family
COG2943	214.493	310.288	231	0.894635	1	Membrane glycosyltransferase
COG3402	1520.24	1935.75	219	0.894635	1	Uncharacterized membrane protein YdbS, contains bPH2 (bacterial pleckstrin homology) domain
COG5294	455.343	458.546	219	0.894645	1	Uncharacterized protein YxeA
COG0004	22966.7	24445.5	219	0.895876	1	Ammonia channel protein AmtB
COG0013	50354.8	49797.8	231	0.895876	1	Alanyl-tRNA synthetase
COG0086	37228.5	37597.7	219	0.895876	1	DNA-directed RNA polymerase, beta' subunit/160 kD subunit
COG0102	25229.1	25265.2	231	0.895876	1	Ribosomal protein L13
COG0134	19833.3	19865.4	219	0.895876	1	Indole-3-glycerol phosphate synthase
COG0250	68234.7	68660.2	231	0.895876	1	Transcription antitermination factor NusG
COG0266	3582.74	4178.89	231	0.895876	1	Formamidopyrimidine-DNA glycosylase
COG0331	26250.1	26101	219	0.895876	1	Malonyl CoA-acyl carrier protein transacylase
COG0405	1880.36	2252.83	219	0.895876	1	Gamma-glutamyltranspeptidase
COG0435	1694.15	1703.5	219	0.895876	1	Glutathionyl-hydroquinone reductase
COG0441	37547.5	37164	231	0.895876	1	Threonyl-tRNA synthetase
COG0534	392475	390675	231	0.895876	1	Na+-driven multidrug efflux pump
COG0538	22193.7	22280.8	231	0.895876	1	Isocitrate dehydrogenase
COG0539	32584.7	33364.3	219	0.895876	1	Ribosomal protein S1
COG0623	14867.8	14745.2	231	0.895876	1	Enoyl-[acyl-carrier-protein] reductase (NADH)
COG0626	7136.1	7632.96	219	0.895876	1	Cystathionine beta-lyase/cystathionine gamma-synthase
COG0630	4119.06	4262.02	231	0.895876	1	Type IV secretory pathway ATPase VirB11/Archaellum biosynthesis ATPase
COG0688	18611.7	18676	219	0.895876	1	Phosphatidylserine decarboxylase
COG0700	7913.34	7978.49	219	0.895876	1	Spore maturation protein SpmB (function unknown)
COG0722	10699.4	11818	219	0.895876	1	3-deoxy-D-arabino-heptulosonate 7-phosphate (DAHP) synthase
COG0766	39839.5	40055.1	219	0.895876	1	UDP-N-acetylglucosamine enolpyruvyl transferase
COG0803	25397.1	26148.4	231	0.895876	1	ABC-type Zn uptake system ZnuABC, Zn-binding component ZnuA
COG0841	140006	140094	231	0.895876	1	Multidrug efflux pump subunit AcrB
COG0857	514.371	517.525	231	0.895876	1	BioD-like N-terminal domain of phosphotransacetylase
COG1222	993.429	1261.49	231	0.895876	1	ATP-dependent 26S proteasome regulatory subunit
COG1360	13165.9	12757.4	231	0.895876	1	Flagellar motor protein MotB
COG1391	1732.41	2445.59	219	0.895876	1	Glutamine synthetase adenylyltransferase
COG1403	26400.9	28187.8	219	0.895876	1	5-methylcytosine-specific restriction endonuclease McrA
COG1472	188947	194484	219	0.895876	1	Periplasmic beta-glucosidase and related glycosidases
COG1568	2377.1	1757.6	231	0.895876	1	Predicted methyltransferase
COG1614	2333.54	2578.37	231	0.895876	1	CO dehydrogenase/acetyl-CoA synthase beta subunit
COG1668	30529.7	30069.8	231	0.895876	1	ABC-type Na+ efflux pump, permease component
COG1758	6816.45	7232.55	219	0.895876	1	DNA-directed RNA polymerase, subunit K/omega
COG1778	15773.1	15693	219	0.895876	1	3-deoxy-D-manno-octulosonate 8-phosphate phosphatase KdsC and related HAD superfamily phosphatases
COG1806	1252.59	1387.34	231	0.895876	1	Regulator of PEP synthase PpsR, kinase-PPPase family (combines ADP:protein kinase and phosphorylase activities)
COG1807	24322.7	27192.2	219	0.895876	1	4-amino-4-deoxy-L-arabinose transferase or related glycosyltransferase of PMT family
COG1971	21822.5	22200.5	219	0.895876	1	Putative Mn2+ efflux pump MntP
COG1994	9909.11	10411.2	231	0.895876	1	Zn-dependent protease (includes SpoIVFB)
COG2095	18758	19561.4	219	0.895876	1	Small neutral amino acid transporter SnatA, MarC family
COG2183	31942.4	31892	219	0.895876	1	Transcriptional accessory protein Tex/SPT6
COG2189	36916.2	32212.8	231	0.895876	1	Adenine specific DNA methylase Mod
COG2810	1216.13	2665.91	219	0.895876	1	Predicted type IV restriction endonuclease
COG2959	2948.33	2923.49	231	0.895876	1	Uncharacterized conserved protein HemX (no evidence of involvement in heme biosynthesis)
COG3142	14313.8	15211.3	219	0.895876	1	Copper homeostasis protein CutC
COG3150	9008.45	7470.02	231	0.895876	1	Predicted esterase YcpF, UPF0227 family
COG3156	319.284	955.435	219	0.895876	1	Type II secretory pathway, component PulK
COG3176	15831.4	15134.3	231	0.895876	1	Putative hemolysin
COG3178	13018	12780.8	231	0.895876	1	Predicted phosphotransferase, aminoglycoside/choline kinase (APH/ChoK) family
COG3212	18133.1	18189.3	219	0.895876	1	Uncharacterized membrane protein YkoI
COG3384	857.696	1341.09	219	0.895876	1	Aromatic ring-opening dioxygenase, catalytic subunit, LigB family
COG3618	6355.29	7062.39	219	0.895876	1	Predicted metal-dependent hydrolase, TIM-barrel fold
COG3630	16695.1	16537.4	231	0.895876	1	Na+-transporting methylmalonyl-CoA/oxaloacetate decarboxylase, gamma subunit
COG3688	16101	16890.4	219	0.895876	1	Predicted RNA-binding protein containing a PIN domain
COG4098	552.494	386.962	231	0.895876	1	Superfamily II DNA/RNA helicase required for DNA uptake (late competence protein)
COG4106	1398.79	1377.5	231	0.895876	1	Trans-aconitate methyltransferase
COG4121	9186.15	9489.48	219	0.895876	1	tRNA U34 5-methylaminomethyl-2-thiouridine-forming methyltransferase MnmC
COG4333	2409.7	2821.61	231	0.895876	1	Uncharacterized protein
COG4412	9984.23	10347.1	219	0.895876	1	Bacillopeptidase F, M6 metalloprotease family
COG4644	1119.19	1483.64	231	0.895876	1	Transposase and inactivated derivatives, TnpA family
COG4995	4719.01	4980.82	231	0.895876	1	Uncharacterized conserved protein, contains CHAT domain
COG5362	11453	12257.7	231	0.895876	1	Phage terminase large subunit
COG5479	824.724	1756.98	219	0.895876	1	Uncharacterized conserved protein, contains LGFP repeats
COG5655	805.136	2639.62	219	0.895876	1	Plasmid rolling circle replication initiator protein REP and truncated derivatives
COG4130	168.795	29.6801	230	0.899264	1	Predicted sugar epimerase, xylose isomerase-like family
COG5298	163.941	114.143	219.5	0.903266	1	Uncharacterized protein YdaL
COG2170	207.06	193.684	230.5	0.904067	1	Gamma-glutamyl:cysteine ligase YbdK, ATP-grasp superfamily
COG4580	1084.97	615.832	230.5	0.904146	1	Maltoporin (phage lambda and maltose receptor)
COG3200	26.9041	9.18773	220	0.906366	1	3-deoxy-D-arabino-heptulosonate 7-phosphate (DAHP) synthase, class II
COG3018	79.1813	28.9587	221.5	0.908841	1	Uncharacterized protein
COG2836	217.308	344.394	220	0.909	1	Sulfite exporter TauE/SafE
COG3098	115.141	138.651	230	0.909	1	Uncharacterized conserved protein YqcC, DUF446 family
COG3895	118.493	141.19	230	0.9103	1	Membrane-bound inhibitor of C-type lysozyme
COG2973	129.236	175.728	230	0.911313	1	Trp operon repressor
COG3759	175.82	115.481	230	0.911728	1	Uncharacterized membrane protein
COG5022	8.02677	30.4025	220.5	0.911993	1	Myosin heavy chain
COG4865	242.81	153.15	230	0.912403	1	Glutamate mutase epsilon subunit
COG4136	148.004	146.294	230	0.912671	1	ABC-type uncharacterized transport system YnjBCD, ATPase component
COG4168	123.216	141.72	220	0.912671	1	ABC-type antimicrobial peptide transport system, permease component
COG2960	104.092	153.268	230	0.913091	1	Uncharacterized conserved protein YqiC, BMFP domain
COG3084	174.182	189.308	230	0.913091	1	Uncharacterized protein YihD, DUF1040 family
COG4174	184.375	253.988	230	0.913249	1	ABC-type microcin C transport system, permease component YejB
COG4858	209.749	196.928	230	0.913481	1	Uncharacterized membrane-anchored protein
COG5463	252.538	344.778	220	0.913481	1	Uncharacterized conserved protein YgiB, involved in bioifilm formation, UPF0441/DUF1190 family
COG1563	244.726	293.384	220	0.913561	1	Uncharacterized MnhB-related membrane protein
COG4943	426.107	498.308	230	0.913621	1	Environmental sensor c-di-GMP phosphodiesterase, contains periplasmic CSS-motif sensor and cytoplasmic EAL domain
COG2191	466.828	486.643	230	0.913664	1	Formylmethanofuran dehydrogenase subunit E
COG4776	163.276	257.149	230	0.913664	1	Exoribonuclease II
COG5153	1542.85	1255.78	230	0.913664	1	Putative lipase essential for disintegration of autophagic bodies inside the vacuole
COG2094	1041.16	1298.07	230	0.913717	1	3-methyladenine DNA glycosylase Mpg
COG2213	761.41	641.245	220	0.913717	1	Phosphotransferase system, mannitol-specific IIBC component
COG4903	278.901	145.773	220.5	0.91464	1	Competence transcription factor ComK
COG0041	25365.4	25775.8	220	0.914729	1	Phosphoribosylcarboxyaminoimidazole (NCAIR) mutase
COG0189	9597.18	9631.12	230	0.914729	1	Glutathione synthase/RimK-type ligase, ATP-grasp superfamily
COG0262	42184.1	44764	220	0.914729	1	Dihydrofolate reductase
COG0364	6360.45	6626.09	230	0.914729	1	Glucose-6-phosphate 1-dehydrogenase
COG0500	10105.9	9908.09	230	0.914729	1	SAM-dependent methyltransferase
COG0549	9212.74	9247.75	230	0.914729	1	Carbamate kinase
COG0568	58512.1	56971.3	230	0.914729	1	DNA-directed RNA polymerase, sigma subunit (sigma70/sigma32)
COG0580	8255.54	8610.26	230	0.914729	1	Glycerol uptake facilitator and related aquaporins (Major Intrinsic Protein Family)
COG0665	4196.43	3868.53	230	0.914729	1	Glycine/D-amino acid oxidase (deaminating)
COG0694	1134.74	1212.39	220	0.914729	1	Fe-S cluster biogenesis protein NfuA, 4Fe-4S-binding domain
COG0717	2427.63	2722.68	220	0.914729	1	Deoxycytidine triphosphate deaminase
COG1036	1932.9	1908.94	220	0.914729	1	Archaeal flavoprotein
COG1047	14208	14212.9	220	0.914729	1	FKBP-type peptidyl-prolyl cis-trans isomerase 2
COG1073	82195.9	83544.6	220	0.914729	1	Fermentation-respiration switch protein FrsA, has esterase activity, DUF1100 family
COG1178	8501.95	8317.32	230	0.914729	1	ABC-type Fe3+ transport system, permease component
COG1217	32621.5	32202.5	230	0.914729	1	Predicted membrane GTPase involved in stress response
COG1245	2069.32	2138.45	220	0.914729	1	Translation initiation factor RLI1, contains Fe-S and AAA+ ATPase domains
COG1312	27194.6	29033.6	220	0.914729	1	D-mannonate dehydratase
COG1388	77013.6	77402.4	230	0.914729	1	LysM repeat
COG1480	19016.8	19399.7	230	0.914729	1	Membrane-associated HD superfamily phosphohydrolase
COG1559	27832.9	28551.7	220	0.914729	1	Cell division protein YceG, involved in septum cleavage
COG1918	45439.2	45463.5	230	0.914729	1	Fe2+ transport system protein FeoA
COG1924	7961.24	8101.9	220	0.914729	1	Activator of 2-hydroxyglutaryl-CoA dehydratase (HSP70-class ATPase domain)
COG2129	9116.39	9395.73	220	0.914729	1	Predicted phosphoesterase, related to the Icc protein
COG2148	76350.7	74649	220	0.914729	1	Sugar transferase involved in LPS biosynthesis (colanic, teichoic acid)
COG2176	32028.2	33675.3	220	0.914729	1	DNA polymerase III, alpha subunit (gram-positive type)
COG2272	23920	24874.2	220	0.914729	1	Carboxylesterase type B
COG2345	722.092	700.083	230	0.914729	1	Predicted transcriptional regulator, ArsR family
COG2918	682.714	806.491	230	0.914729	1	Gamma-glutamylcysteine synthetase
COG3238	4609.33	4707.48	220	0.914729	1	Uncharacterized membrane protein YdcZ, DUF606 family
COG3341	16083.4	16195.9	230	0.914729	1	RNase HI-related protein, contains viroplasmin and RNaseH domains
COG3488	11278.3	11697.7	220	0.914729	1	Uncharacterized conserved protein with two CxxC motifs, DUF1111 family
COG3489	9573.47	9892.34	220	0.914729	1	Predicted periplasmic lipoprotein
COG3595	14411.8	14602.9	230	0.914729	1	Uncharacterized conserved protein YvlB, contains DUF4097 and DUF4098 domains
COG3604	580.004	859.862	230	0.914729	1	Transcriptional regulator containing GAF, AAA-type ATPase, and DNA-binding Fis domains
COG3653	1849.07	1555.94	230	0.914729	1	N-acyl-D-aspartate/D-glutamate deacylase
COG3669	82890.2	85691.9	230	0.914729	1	Alpha-L-fucosidase
COG3696	23710.5	24666.2	230	0.914729	1	Cu/Ag efflux pump CusA
COG3867	21625.8	22123.7	220	0.914729	1	Arabinogalactan endo-1,4-beta-galactosidase
COG3874	7979.34	7903.71	230	0.914729	1	Uncharacterized spore protein YtfJ
COG4209	20284.3	21688.5	220	0.914729	1	ABC-type polysaccharide transport system, permease component
COG4464	13819	13880.9	230	0.914729	1	Tyrosine-protein phosphatase YwqE
COG4485	37614.2	37749.5	220	0.914729	1	Uncharacterized membrane protein YfhO
COG4642	17625.6	19399.1	230	0.914729	1	Uncharacterized conserved protein
COG4657	21927.8	22186.5	220	0.914729	1	Na+-translocating ferredoxin:NAD+ oxidoreductase RNF, RnfA subunit
COG4687	761.505	610.842	230	0.914729	1	Uncharacterized protein
COG4810	1451.96	1259.13	230	0.914729	1	Ethanolamine utilization protein EutS, ethanolamine utilization microcompartment shell protein
COG4820	688.591	611.813	220	0.914729	1	Ethanolamine utilization protein EutJ, possible chaperonin
COG4878	2197.48	2818.03	220	0.914729	1	Uncharacterized protein
COG5578	13282.1	14406.9	220	0.914729	1	Uncharacterized membrane protein YesL
COG3811	78.8607	25.6183	229	0.918199	1	Uncharacterized protein YjhX, UPF0386 family
COG4229	102.662	29.4627	221	0.918199	1	Enolase-phosphatase E1 involved in merthionine salvage
COG1999	66.4643	132.813	220.5	0.918382	1	Cytochrome oxidase Cu insertion factor, SCO1/SenC/PrrC family
COG3860	117.717	97.4073	220.5	0.920711	1	Uncharacterized protein
COG2321	257.922	355.846	220.5	0.92325	1	Predicted metalloprotease
COG3692	43.4995	128.218	229	0.925277	1	Uncharacterized protein YifN, PemK superfamily
COG3082	111.875	104.618	229	0.928555	1	Uncharacterized conserved protein YejL, UPF0352 family
COG5493	32.9922	72.9909	221	0.929161	1	Uncharacterized protein
COG4789	53.7579	58.8205	221	0.930175	1	Type III secretory pathway, component EscV
COG5404	125.858	127.953	221	0.930175	1	Cell division inhibitor SulA, prevents FtsZ ring assembly
COG2999	49.2304	109.969	221	0.930595	1	Glutaredoxin 2
COG3789	73.5744	154.336	221	0.931289	1	Uncharacterized protein YjfI, DUF2170 family
COG4259	302.62	483.324	222	0.931345	1	Uncharacterized protein
COG3217	191.257	156.692	221	0.932024	1	Uncharacterized conserved protein YcbX, contains MOSC and Fe-S domains
COG4525	167.543	260.387	229	0.932351	1	ABC-type taurine transport system, ATPase component
COG3038	234.736	338.506	221	0.932475	1	Cytochrome b561
COG0418	183.716	154.762	229	0.932575	1	Dihydroorotase
COG1706	156.182	218.919	221	0.932575	1	Flagellar basal body P-ring protein FlgI
COG0109	180.893	184.764	221	0.932656	1	Polyprenyltransferase (heme O synthase)
[truncated: 383 more rows]
